# Supplementary material for: Identification of QTLs/Defense Genes Effective at Seedling Stage Against Prevailing Races of Wheat Stripe Rust in India
Source: Front Genet. 2020 Nov 27;11:572975. doi: 10.3389/fgene.2020.572975 (PMC7728992; doi:10.3389/fgene.2020.572975)
Supplement: Supplementary Table 1 — Details of wheat germplasm lines and distribution of favorable alleles to different pathotypes among 391 wheat germplasm lines used in the present study. [file Table_1.xlsx]

## Sheet: Germplasm lines
	Details of wheat germplasm lines and distribution of favorable alleles to different pathotypes among 391 wheat germplasm lines used in the present study.
	Details of wheat germplasm lines			Distribution of favorable alleles to different pathotypes among 391 wheat germplasm accessions
				Pathotype I (110S119)			Pathotype II (238S119)			Pathotype III (46S119)			Pathotype IV (47S103)
S. No	Accessions	Alternate ID/Pedigree	Seed Source	#Favorable Allele	Disease Severity	Class	#Favorable Allele	Disease Severity	Class	#Favorable Allele	Disease Severity	Class	#Favorable Allele	Disease Severity	Class
1	IC278687	Local germplasm collection (Collector ID: SKY/SNS-365)	Himachal Pradesh	8	90	S	8	90	S	29	0	R	30	0	R
2	IC278977	Local germplasm collection (Collector ID: FRL-134)	Leh, Jammu and Kashmir	8	80	S	8	80	S	8	80	S	8	90	S
3	IC279030	Local germplasm collection (Collector ID: FRL-187)	Leh, Jammu and Kashmir	9	90	S	9	90	S	9	90	S	9	90	S
4	IC279060	Local germplasm collection (Collector ID: FRL-127)	Leh, Jammu and Kashmir	14	80	S	14	90	S	14	70	S	14	90	S
5	IC279083	Local germplasm collection (Collector ID: FRL-240)	Leh, Jammu and Kashmir	8	90	S	8	70	S	8	70	S	8	90	S
6	IC279206	Local germplasm collection (Collector ID: FRL-363)	Kargil, Jammu and Kashmir	8	70	S	8	70	S	8	70	S	32	10	R
7	IC279230	Local germplasm collection (Collector ID: FRL-387)	Kargil, Jammu and Kashmir	8	90	S	8	60	M	30	30	R	8	70	S
8	IC279878	Local germplasm collection (Collector ID: RKS-UKP-365)	Chamba, Himachal Pradesh	4	80	S	4	90	S	34	0	R	34	10	R
9	IC279882	Local germplasm collection (Collector ID: RKS-UKP-269)	Chamba, Himachal Pradesh	4	90	S	4	80	S	4	70	S	33	0	R
10	IC28634	Local germplasm collection (Collector ID: 110)	Sabarkantha, Gujarat	10	80	S	10	90	S	10	80	S	24	10	R
11	IC280323	PK/RS-OT98,bhutia-gom; Local landrace	Barpeta, Assam	8	90	S	8	80	S	8	70	S	8	90	S
12	IC310071	Local germplasm collection (Collector ID: GSS-42)	Lahaul & Spiti, Himachal Pradesh	7	70	S	7	90	S	7	90	S	7	50	M
13	IC310626	Local germplasm collection (Collector ID: SSK-2)	Rajsamand, Rajasthan	7	60	M	7	90	S	7	80	S	7	90	S
14	IC311079	Local germplasm collection (local name: Toe)	Lahaul & Spiti, Himachal Pradesh	7	70	S	7	70	S	7	40	M	30	10	R
15	IC321853	Local germplasm collection (Collector ID: SK-8)	Pakur, Jharkhand	7	90	S	7	90	S	7	70	S	7	90	S
16	IC321864	Local germplasm collection (Collector ID: SK-19)	Pakur, Jharkhand	4	80	S	4	90	S	4	70	S	39	10	R
17	IC321910	Local germplasm collection (Collector ID: SK-65)	Pakur, Jharkhand	15	90	S	24	80	S	15	60	M	23	70	S
18	IC28636	Local germplasm collection (Collector ID: 112)	Sabarkantha, Gujarat	17	80	S	17	90	S	17	90	S	17	90	S
19	IC321933	Local germplasm collection (Collector ID: SK-88;WH-147 variant)	Jharkhand	8	90	S	8	90	S	8	70	S	8	90	S
20	IC322002	Local germplasm collection (Collector ID: SK-157)	Uttarakhand	4	80	S	4	90	S	4	90	S	4	80	S
21	IC328433	Local germplasm collection (Collector ID: SAW/GML-2)	Kathua, Jammu and Kashmir	11	90	S	11	70	S	25	0	R	26	30	R
22	IC329509	Local germplasm collection (Collector ID: KBC-4)	Himachal Pradesh	7	90	S	7	90	S	7	90	S	34	0	R
23	IC329598	KATLA, Local germplasm (Collector ID: LC-47)	Lahaul & Spiti, Himachal Pradesh	6	70	S	6	90	S	6	70	S	6	90	S
24	IC333151	Local germplasm collection (Collector ID: NKD/YSR-2966)	Barwani, Madhya Pradesh	8	90	S	8	70	S	8	90	S	8	90	S
25	IC335685	EGPSN(3)-73/ Chirya-3 [CS/ag.cu//Glennson-81/Alondra/_x000D_ Pavon-76/Ningmai-4/Olesen//Alondra/Yangmai-4]; selection	IIWBR, Karnal, Haryana	9	90	S	9	80	S	9	70	S	34	10	R
26	IC28642	Local germplasm collection (Collector ID: 141)	Bodiatalav, Sabarkantha, Gujarat	7	90	S	7	70	S	7	90	S	7	90	S
27	IC335711	EGPYT (IST)-18 [NL 835=FCH3/TRT//VEE#9]	IIWBR, Karnal, Haryana	5	50	M	5	90	S	5	70	S	5	90	S
28	IC335735	HRWSN(10)-183; selection	IIWBR, Karnal, Haryana	7	60	M	7	60	M	33	0	R	32	10	R
29	IC335942	UDND/01-110; Local germplasm collection	Dharwad, Karnataka	12	90	S	12	90	S	12	90	S	12	80	S
30	IC335970	UDND/01-138; Local germplasm collection	Dharwad, Karnataka	5	80	S	5	90	S	5	70	S	5	90	S
31	IC335978	UDND/01-146,Hukund local-2; Local landrace	Belgaum, Karnataka	6	90	S	6	90	S	6	90	S	6	80	S
32	IC335998	UDND/01-166,Tarvi local-1, Landrace	Bijapur, Karnataka	4	90	S	4	60	M	4	70	S	34	0	R
33	IC28649	Local germplasm collectionCollector ID: 218)	Banaskantha, Gujarat	7	80	S	7	90	S	7	80	S	7	90	S
34	IC336015	UDND/01-183,Godi/LV; Local germplasm collection	Belgaum, Karnataka	7	90	S	7	90	S	7	70	S	7	90	S
35	IC336645	Local germplasm collection (Collector ID: 22)	Lahaul & Spiti,Himachal Pradesh	24	10	R	25	0	R	25	0	R	26	40	M
36	IC336741	Local germplasm collection (Collector ID: VR-13)	Dhar, Madhya Pradesh	6	90	S	7	90	S	31	20	R	31	0	R
37	IC336751	Local germplasm collection (Collector ID:VR-23)	Dhar, Madhya Pradesh	6	80	S	7	80	S	7	70	S	7	90	S
38	IC338696	Local germplasm collection (Collector ID: VR-CW-2113)	Champawat, Uttarakhand	9	90	S	8	80	S	37	0	R	37	10	R
39	IC345589	Local germplasm collection (Collector ID: KJ-125,E-2001-BHW-29)	Dehradun, Uttarakhand	4	70	S	6	70	S	6	70	S	31	40	M
40	IC347884	Local germplasm collection (Collector ID: SKJ-1/53)	Kodarma, Jharkhand	5	80	S	4	90	S	4	70	S	4	90	S
41	IC356467	Local germplasm collection (Collector ID: VRS-CW-2434)	Nainital, Uttarakhand	5	80	S	5	80	S	35	0	R	34	30	R
42	IC362244	NRNNSJ/2612,Napal; Local landrace	Pithoragarh, Uttarakhand	7	90	S	6	90	S	6	60	M	33	0	R
43	IC362251	NRNNSJ/2619,Napal; Local landrace	Pithoragarh, Uttarakhand	8	50	M	9	60	M	9	40	M	37	30	R
44	IC28658	Local germplasm collection (Collector ID: 300)	Banaskantha, Gujarat	11	90	S	8	90	S	8	90	S	8	90	S
45	IC369877	Local germplasm collection (Collector ID: DPY-300)	Pali, Rajasthan	12	90	S	15	80	S	15	70	S	15	90	S
46	IC381168	SKY/BJ/RC-1195,Baasthi Gehun; Local landrace	Chamba, Himachal Pradesh	5	80	S	36	70	S	36	70	S	36	40	M
47	IC382664	Local germplasm collection (Collector ID: NK27)	Rudraprayag, Uttarakhand	5	70	S	6	70	S	34	40	M	6	70	S
48	IC383670	Local germplasm collection (Collector ID: BS-140)	Chamoli, Uttarakhand	4	90	S	3	80	S	3	60	M	3	90	S
49	IC384533	Local germplasm collection (Collector ID: VK-SK00-293)	Sagar, Madhya Pradesh	10	90	S	7	90	S	7	90	S	7	80	S
50	IC384542	Sharbati; Local germplasm collection (Collector ID: VK-SK00-111-B)	Dindori, Madhya Pradesh	15	80	S	16	90	S	23	60	M	16	70	S
51	IC393128	Local germplasm collection (Collector ID: VR/CW-2816)	Chamoli, Uttarakhand	10	80	S	11	90	S	30	0	R	29	20	R
52	IC393885	Sonak,Gehun/LR 24/SONALIKA(BC-7)	Hisar,Haryana	5	90	S	8	90	S	8	90	S	8	80	S
53	IC393912	Local germplasm collection (Collector ID: FRL-403)	Kargil, Jammu and Kashmir	9	90	S	39	50	M	39	70	S	5	60	M
54	IC393917	Local germplasm collection (Collector ID: FRL-408)	Kargil, Jammu and Kashmir	8	70	S	9	90	S	9	90	S	9	90	S
55	IC28665	Local germplasm collection (Collector ID: 358)	Kutch, Gujarat	10	80	S	31	0	R	31	30	R	10	60	M
56	IC393943	Local germplasm collection (Collector ID: FRL-434)	Kargil, Jammu and Kashmir	30	30	R	34	40	M	34	0	R	33	0	R
57	IC394806	SMBR-682,Gom; Local landrace	Assam	13	90	S	13	90	S	13	50	M	13	80	S
58	IC396619	Local germplasm collection (Collector ID: NKD-3123); Lal gehun	Pali, Rajasthan	14	90	S	15	90	S	15	60	M	15	90	S
59	IC397983	Local germplasm collection (Collector ID: YS/RC-172); Kanak	Bilaspur, Himachal Pradesh	9	70	S	9	60	M	28	0	R	29	10	R
60	IC398010	YS/RC-199; Kanak (local germplasm from Himachal Pradesh)	Bilaspur, Himachal Pradesh	3	90	S	5	90	S	5	70	S	5	90	S
61	IC28749	Local germplasm collection (Collector ID: Kaira-165-2-4)	Mehsana, Gujarat	11	90	S	11	80	S	32	40	M	11	80	S
62	IC28755	Var. A-206; Local landrace	Ahmedabad, Gujarat	6	90	S	6	90	S	6	90	S	6	90	S
63	IC28844	Local germplasm collection (Collector ID: 17)	Sawai Madhopur, Rajasthan	4	80	S	5	70	S	5	90	S	5	70	S
64	IC28869	Local germplasm collection (Collector ID: 69)	Banswara, Rajasthan	9	90	S	6	90	S	6	90	S	6	90	S
65	IC28872	Local germplasm collection (Collector ID: 72)	Banswara, Rajasthan	8	90	S	5	90	S	5	70	S	5	90	S
66	IC28934	Local germplasm collection (Collector ID: 159)	Barmer, Rajasthan	14	70	S	16	90	S	16	90	S	16	70	S
67	IC36865	Local germplasm collection (Collected in 1979)	Janbari, South Sikkim	14	90	S	16	90	S	24	0	R	16	60	M
68	IC36886	Local germplasm collection (Collected in 1979)	Lachen, North Sikkim	11	70	S	8	90	S	8	70	S	8	90	S
69	IC47017	Local germplasm collection (Collection ID: 130)	Mahabubnagar, Andhra Pradesh	6	90	S	6	80	S	6	90	S	6	80	S
70	IC47528	Local germplasm collection (Collection ID: 106)	Bijaour, Karnataka	9	90	S	11	90	S	11	70	S	11	70	S
71	IC104538	Local germplasm collection (Collection ID: CH-2-1)	Pal, Rajasthani	15	60	M	29	0	R	29	0	R	29	10	R
72	IC28526	Local germplasm collection (Collection ID: 421)	Jamnagar, Gujarat	7	90	S	6	90	S	6	70	S	6	90	S
73	IC104559	CH-26-1 (Local collection from Chittorgarh, Rajasthan)	Chittorgarh, Rajasthan	12	90	S	27	40	M	27	0	R	27	40	M
74	IC111800	Local germplasm collection (Collection ID: J-17)	ICAR-NBPGR, New Delhi	3	80	S	7	90	S	7	60	M	7	90	S
75	IC111814	Durgapura-65/RS-31-1*5//THATCHER/NP-165	Jaipur, Rajasthan	11	90	S	12	90	S	24	0	R	24	10	R
76	IC111848	Narmada-4; Local germplasm collection	JNKVV RS, Powarkheda	12	60	M	8	70	S	27	0	R	28	10	R
77	IC111851	Local germplasm collection (Collector ID: N-7866)	NBPGR, New Delhi	6	90	S	8	70	S	30	10	R	30	40	M
78	IC111867	Moti (Local germplasm collection)	NBPGR, New Delhi	6	90	S	10	90	S	10	90	S	10	90	S
79	IC111888	Local germplasm collection (Collector ID: C-271)	NBPGR, New Delhi	6	70	S	41	0	R	41	0	R	3	40	M
80	IC111905	Local germplasm collection (Collector ID: A-557)	NBPGR, New Delhi	6	80	S	5	90	S	5	70	S	5	50	M
81	IC111922	IAC-286 (Local germplasm collection)	NBPGR, New Delhi	7	90	S	8	90	S	8	70	S	8	70	S
82	IC28544	Local germplasm collection (Collection ID: 519)	Amerli, Gujarat	8	70	S	7	90	S	7	70	S	37	10	R
83	IC111926	Local germplasm collection (Collection ID: HYB-12-28-5)	NBPGR, New Delhi	14	60	M	15	70	S	28	20	R	28	10	R
84	IC111931	Local germplasm collection (Collection ID: K-101)	NBPGR, New Delhi	6	90	S	5	90	S	36	10	R	5	80	S
85	IC112064	Local germplasm collection (Local name: Bhui )	NBPGR, New Delhi	8	50	M	8	70	S	37	0	R	37	40	M
86	IC112088	Local germplasm collection (Collection ID: Amreli-21-3-5-4)	NBPGR, New Delhi	13	60	M	24	40	M	24	20	R	23	10	R
87	IC116274	Ajanta (BDN 519)/PW-5(TR.DR)/(TR.AE)YAQUI-53	Parbhani, Maharashtra	8	90	S	7	90	S	7	90	S	7	90	S
88	IC116276	Ajanta (BDN 519),PBN 51/PW-5(TR.DR)/(TR.AE)YAQUI-53	Parbhani, Maharashtra	11	70	S	8	70	S	8	90	S	8	70	S
89	IC118722	Local germplasm collection (Collector ID: VDV/4/104)	Satara, Maharashtra	15	90	S	15	70	S	15	90	S	15	90	S
90	IC118752	Local germplasm collection (Collector ID: K-5119)	Chikmagalur, Karnataka	7	70	S	9	90	S	31	40	M	31	10	R
91	IC128150	BW 11/PURBALI [KAVKAZ/TANORI-71//TITO]	Maldah, West Bengal	4	90	S	5	70	S	5	70	S	5	90	S
92	IC28548	Local germplasm collection (Collector ID:535)	Bhavnagar, Gujarat	8	70	S	8	90	S	8	90	S	8	90	S
93	IC128280	Local germplasm collection (Collection ID: LGM-56)	Jaipur, Rajasthan	7	80	S	6	70	S	6	90	S	6	90	S
94	IC128283	Local germplasm collection (Collector ID:LGM-72)	Jaipur, Rajasthan	9	90	S	8	90	S	8	90	S	8	80	S
95	IC584159	WSM-1472 [SEL/HD-2815]	Akola, Maharashtra	7	70	S	9	90	S	31	40	M	31	10	R
96	IC128388	Local germplasm collection (Collector ID: S-305)	IARI, Delhi	10	90	S	10	90	S	10	80	S	10	90	S
97	IC128409	Local germplasm collection (Collector ID: WC-423)	IARI, Delhi	7	70	S	9	80	S	32	50	M	32	0	R
98	IC128416	Local germplasm collection (Collector ID: WC-445)	IARI, Delhi	16	80	S	15	50	M	15	70	S	15	90	S
99	IC128438	Local germplasm collection (Collector ID: WC-1073-B)	IIWBR, Karnal, Haryana	8	70	S	8	90	S	8	90	S	8	70	S
100	IC128523	Local germplasm collection (Collector ID: KA9008)	CSA, Kanpur, Uttar Pradesh	9	90	S	9	90	S	9	70	S	32	0	R
101	IC28554	Local germplasm collection (Collection ID: 551)	Bhavnagar, Gujarat	12	60	M	8	80	S	33	80	S	8	70	S
102	IC128533	Local germplasm collection (Collector ID: KA9025)	CSAUAT, institute, Kanpur, Uttar Pradesh	6	90	S	7	80	S	37	50	M	7	80	S
103	IC583383	AKAW-2344 [TR 800968-105R-102 R-OR]	Akola, Maharashtra	6	60	M	30	50	M	30	10	R	10	70	S
104	IC128620	Local germplasm collection (Collector ID: KA90145)	CSAUAT, institute, Kanpur,Uttar Pradesh	7	90	S	7	70	S	7	70	S	7	60	M
105	IC128640	Local germplasm collection (Collector ID: KA90168)	CSAUAT, institute, Kanpur,Uttar Pradesh	8	70	S	6	90	S	35	50	M	6	70	S
106	IC128641	Local germplasm collection (Collector ID: KA9017)	Kanpur,Uttar Pradesh	6	70	S	7	90	S	7	70	S	30	40	M
107	IC128654	Local germplasm collection (Collector ID: KA90186)	CSAUAT, institute, Kanpur,Uttar Pradesh	9	90	S	9	70	S	9	90	S	35	0	R
108	IC138379	GL-20 (Local collection from Bagalkot, Karnataka)	Bagalkot, Karnataka	7	90	S	6	90	S	6	90	S	6	90	S
109	IC138419	Kenphed-30, Local landrace	Indore, Madhya Pradesh	11	80	S	27	0	R	27	20	R	13	40	M
110	IC138426	Local germplasm collection (Collector ID: KA-9018)	CSAUAT, institute, Kanpur,Uttar Pradesh	11	90	S	9	70	S	9	90	S	9	90	S
111	IC28564	Local germplasm collection (Collector ID: 561)	Surendranagar, Gujarat	7	70	S	6	70	S	36	90	S	6	70	S
112	IC138428	Local germplasm collection (Collection ID: KA-9022)	Kanpur, Uttar Pradesh	9	70	S	9	90	S	9	70	S	9	40	M
113	IC138435	Local germplasm collection (Collector ID: KA-90113)	CSAUAT, institute, Kanpur,Uttar Pradesh	5	90	S	5	80	S	35	70	S	5	30	R
114	IC138479	NP-737; Local landrace	Pune, Maharashtra	6	60	M	9	90	S	9	70	S	9	90	S
115	IC138543	Local germplasm collection (Collector ID: NOO-31A)	Almora, Uttarakhand	7	70	S	7	60	M	33	0	R	32	0	R
116	IC138589	NP-125 [NP-52/FEDERATION]	Hoshangabad, Madhya Pradesh	9	90	S	5	70	S	5	90	S	5	90	S
117	IC138595	NP-799 [KENYA-C-10854/NP-165]	Hoshangabad, Madhya Pradesh	8	80	S	8	90	S	8	70	S	8	70	S
118	IC138600	NP-827 [CHARTER/NIPHAD-4]	Hoshangabad, Madhya Pradesh	5	80	S	9	90	S	9	60	M	9	70	S
119	IC138601	NP-828 [NIPHAD-4/(33-8-8-10)WISCONSIN-245]	Hoshangabad, Madhya Pradesh	4	90	S	6	70	S	6	70	S	6	90	S
120	IC138610	NP-862/GABO/NP-761//E-220/C-591	Hoshangabad, Madhya Pradesh	9	70	S	7	90	S	7	60	M	7	90	S
121	IC138614	NP-872 [C-591/NP-790//C-281]	Hoshangabad, Madhya Pradesh	8	90	S	6	80	S	6	80	S	6	90	S
122	IC28614	Local germplasm collection (Collector ID: 7)	Sabarkantha, Gujarat	8	70	S	8	90	S	8	70	S	8	60	M
123	IC138637	Local germplasm collection (Collection ID: Sell 3-50)	Karnal, Haryana	5	70	S	5	80	S	5	90	S	5	90	S
124	IC252392	Local germplasm collection (Collection ID: BL-1990)	Uttar Pradesh	3	90	S	6	80	S	6	70	S	32	0	R
125	IC252406	Local germplasm collection (Collection ID: BR-3142)	Uttarakhand	6	70	S	7	70	S	7	90	S	35	40	M
126	IC252444	Local germplasm collection (Collection ID: BW/SH-49)	West Bengal	5	90	S	32	30	R	3	70	S	3	70	S
127	IC252466	Local germplasm collection (Collection ID: C-17)	West Bengal	9	90	S	8	90	S	35	50	M	35	10	R
128	IC252514	Local germplasm collection (Collection ID: DL-709-2)	West Bengal	6	70	S	6	90	S	6	70	S	6	80	S
129	IC252517	Local germplasm collection (Collector ID:DL-975-1)	West Bengal	9	70	S	9	70	S	27	0	R	27	10	R
130	IC252568	Local germplasm collection (Collection ID: H-22)	NBPGR, New Delhi	15	90	S	12	90	S	12	90	S	30	40	M
131	IC252576	Local germplasm collection (Collection ID: HB-121)	NBPGR, New Delhi	9	60	M	9	70	S	9	90	S	9	70	S
132	IC252790	K-9323	CSAUAT, institute, Kanpur,Uttar Pradesh	6	90	S	10	90	S	10	70	S	28	0	R
133	IC252944	Local germplasm collection (Collection ID: TR-210)	NBPGR, New Delhi	3	70	S	4	70	S	4	90	S	4	90	S
134	IC253016	Local germplasm collection (Collection ID: WT-245)	NBPGR, New Delhi	6	80	S	6	90	S	6	70	S	6	80	S
135	IC258208	Local germplasm collection (Collection ID: JCR/TRS-464)	Chamba, Himachal Pradesh	6	90	S	5	90	S	5	60	M	5	90	S
136	IC258214	Local germplasm collection (Collection ID: JCR/TRS-470)	Chamba, Himachal Pradesh	4	60	M	3	80	S	3	70	S	3	90	S
137	IC260326	Local germplasm collection (Collector ID: RK-183)	Mandi, Himachal Pradesh	12	90	S	10	90	S	33	0	R	33	10	R
138	IC260876	Local germplasm collection (Collector ID: KCM/BDP-32)	Chamoli, Uttar Pradesh	7	60	M	7	80	S	7	70	S	34	40	M
139	IC260887	Local germplasm collection (Collection ID: KCM-BDP-43)	Rurdaprayag, Uttar Pradesh	8	70	S	12	70	S	12	40	M	12	70	S
140	IC262779	Local germplasm collection (Collection ID: BDS/SG2992); Linda farm	Mandi, Himachal Pradesh	10	90	S	7	90	S	7	70	S	30	40	M
141	IC263247	Local germplasm collection (Collection ID: VRB-CW-592)	Pithoragarh, Uttarakhand	11	90	S	9	90	S	31	50	M	30	0	R
142	IC28628	Local germplasm collection (Collection ID/No.: 76)	Sabarkantha, Gujarat	13	90	S	13	90	S	28	40	M	27	20	R
143	IC398287	VAH-CW-3177,TANK; Local land race from Kapot	Bageshwar, Uttarakhand	11	60	M	31	50	M	31	0	R	31	20	R
144	IC401926	GW-10 [S 308/WS 217]	IIWBR, Karnal, Haryana	7	60	M	10	90	S	23	50	M	10	70	S
145	IC401946	Local germplasm collection	IIWBR, Karnal, Haryana	10	90	S	13	90	S	13	90	S	13	90	S
146	IC401983	RAJ-3896	Rajasthan, India	7	60	M	7	70	S	23	0	R	7	90	S
147	IC406521	Local germplasm collection (Collection ID: AKS/RRA/BS-171)	Rudraprayag, Uttarakhand	20	20	R	26	50	M	26	10	R	26	0	R
148	IC420932	HPW-155 (Onkar)/BT-2549/FATH	Kangra, Himachal Pradesh	10	90	S	8	90	S	25	10	R	8	80	S
149	IC426359	Local germplasm collection (Collection ID: SN-072) Local landrace: Neeti Godumalu	Adilabad, Andhra Pradesh	6	70	S	7	90	S	7	90	S	7	90	S
150	IC427824	Pusa T3336 [Lok Bharti x Dwarf 7 Kite]	IARI, Delhi	7	60	M	8	90	S	26	0	R	26	40	M
151	IC430369	Local germplasm collection (Collection ID: KCM-754) Local landrace: Donia	Pauri Garhwal,Uttarakhand	14	90	S	28	40	M	28	0	R	14	90	S
152	IC445425	ET-96842 [PBW343*2/KONK]	IIWBR, Karnal, Haryana	6	60	M	5	90	S	26	50	M	26	40	M
153	IC447520	Local germplasm collection (Collection ID: BIJ-38); Local landrace	Sirmaur, Himachal Pradesh	4	90	S	6	90	S	31	10	R	32	10	R
154	IC469463	Local germplasm collection (Collection ID: VHC(BD)-28); Local landrace	Rudraprayag, Uttarakhand	5	90	S	6	60	M	6	90	S	6	90	S
155	IC469480	Local germplasm collection (Collection ID: VHC(BD)-55); Local landrace	Tehri Garhwal, Uttarakhand	6	80	S	7	90	S	26	0	R	27	40	M
156	IC470134	COW (W)-1 [HD 2646 / HW 2002A / CPAN 3057]	Coimbatore, Tamil Nadu	6	60	M	4	80	S	4	90	S	4	90	S
157	IC527448	HI-1531 (Harshita) [HI 1182/CPAN 1990]	Indore, Madhya Pradesh	7	90	S	9	90	S	20	0	R	21	40	M
158	IC528850	Local germplasm collection (Collection ID: VWFW-1664)	Almora, Uttarakhand	8	70	S	5	80	S	5	70	S	5	90	S
159	IC128151	C306 [RGN/CSK3//2*C5 91/3/C217/N14 //C281]	CCH, HAU, Hisar	5	90	S	6	90	S	6	80	S	28	50	M
160	CRP-165/1	SONALIKA (54-388/AN/3/ YT54/N10B/LR 64)	IARI, New Delhi/ GBPU&AT, Pantnagar	5	90	S	3	70	S	3	90	S	3	80	S
161	CRP-165/10	TILHI/SOKOLL	CIMMYT , MEXICO	7	60	M	8	90	S	8	90	S	34	0	R
162	CRP-165/11	BCN/RIALTO	CIMMYT , MEXICO	8	80	S	8	90	S	8	80	S	32	50	M
163	CRP-165/12	UP2338*2/4/SNI/TRAP#1/3/KAUZ*2/TRAP//KAUZ/5/MILAN/KAUZ//CHIL/CHUM18/6/UP2338*2/4/SNI/TRAP#1/3/KAUZ*2/TRAP//KAUZ	CIMMYT , MEXICO	7	70	S	9	80	S	31	0	R	32	50	M
164	CRP-165/13	TILILA/TUKURU/4/SERI.1B*2/3/KAUZ*2/BOW//KAUZ	CIMMYT , MEXICO	10	80	S	10	70	S	10	90	S	10	60	M
165	CRP-165/16	NL 750	CIMMYT , MEXICO	9	90	S	9	90	S	9	90	S	9	60	M
166	CRP-165/17	SW89-5124*2/FASAN	CIMMYT , MEXICO	6	60	M	5	90	S	5	60	M	5	90	S
167	CRP-165/19	CNDO/R143//ENTE/MEXI_2/3/AEGILOPS SQUARROSA (TAUS)/4/WEAVER/5/2*KAUZ	CIMMYT , MEXICO	9	50	M	9	90	S	9	90	S	29	0	R
168	CRP-165/2	CROC_1/AE.SQUARROSA (205)//KAUZ/3/ENEIDA	CIMMYT , MEXICO	6	90	S	7	90	S	7	80	S	27	10	R
169	CRP-165/21	ATTILA/3*BCN//BAV92/3/TILHI	CIMMYT , MEXICO	6	50	M	5	90	S	5	90	S	5	60	M
170	CRP-165/23	ALTAR84/AE.SQUARROSA (219)//OPATA/3/WBLL1/FRET2//PASTOR	CIMMYT , MEXICO	7	60	M	8	80	S	8	0	R	30	10	R
171	CRP-165/24	CIANO T 79	CIMMYT , MEXICO	7	90	S	5	90	S	5	80	S	5	50	M
172	CRP-165/25	GAN/AE.SQUARROSA (897)//OPATA/3/BERKUT	CIMMYT , MEXICO	13	70	S	14	80	S	14	70	S	23	0	R
173	CRP-165/26	ATTILA/3*BCN//BAV92/3/TILHI/4/SHA7/VEE#5//ARIV92	CIMMYT , MEXICO	10	80	S	9	90	S	9	70	S	9	90	S
174	CRP-165/27	VORB/4/D67.2/PARANA 66.270//AE.SQUARROSA (320)/3/CUNNINGHAM	CIMMYT , MEXICO	10	50	M	10	90	S	10	30	R	27	10	R
175	CRP-165/28	ASTREB/OAX93.10.1//SOKOLL	CIMMYT , MEXICO	23	40	M	8	90	S	8	90	S	30	0	R
176	CRP-165/3	ASTREB/OAX93.10.1//SOKOLL	CIMMYT , MEXICO	6	50	M	29	0	R	29	0	R	29	0	R
177	CRP-165/30	CROC_1/AE.SQUARROSA (205)//KAUZ/3/SASIA/4/TROST	CIMMYT , MEXICO	6	90	S	7	80	S	7	90	S	7	60	M
178	CRP-165/31	MEX94.2.19	CIMMYT , MEXICO	3	90	S	4	90	S	4	60	M	37	0	R
179	CRP-165/32	BECARD	CIMMYT , MEXICO	8	90	S	6	80	S	6	90	S	26	40	M
180	CRP-165/33	PFAU/MILAN//TROST/3/PBW65/2*SERI.1B	CIMMYT , MEXICO	11	90	S	10	90	S	10	90	S	10	90	S
181	CRP-165/35	PBW343*2/KUKUNA//PBW343*2/TUKURU/3/PBW343	CIMMYT , MEXICO	3	60	M	5	90	S	5	0	R	5	50	M
182	CRP-165/36	NL748/NL837	CIMMYT , MEXICO	11	20	R	13	10	R	13	0	R	14	0	R
183	CRP-165/37	YANGMAI 6 (Pedigree unknown; Collection from China)	CIMMYT , MEXICO	8	90	S	6	90	S	6	90	S	6	90	S
184	CRP-165/38	PBW343*2/KUKUNA//TECUE #1	CIMMYT , MEXICO	11	80	S	9	90	S	9	0	R	30	30	R
185	CRP-165/4	CHIRYA 3 (Collection from China)	CIMMYT , MEXICO	9	50	M	8	80	S	8	90	S	8	60	M
186	CRP-165/41	ATTILA*2/PBW65*2//MURGA	CIMMYT , MEXICO	8	90	S	6	80	S	6	70	S	29	50	M
187	CRP-165/42	UP2338*2/KKTS*2//YANAC	CIMMYT , MEXICO	9	90	S	14	70	S	14	0	R	25	10	R
188	CRP-165/43	MURGA/KRONSTAD F2004	CIMMYT , MEXICO	10	90	S	9	80	S	9	90	S	9	60	M
189	CRP-165/44	SAUAL/KIRITATI//SAUAL	CIMMYT , MEXICO	9	80	S	10	80	S	10	0	R	28	0	R
190	CRP-165/45	BAV92//IRENA/KAUZ/3/HUITES/4/FN/2*PASTOR/5/BAV92//IRENA/KAUZ/3/HUITES	CIMMYT , MEXICO	12	50	M	13	90	S	13	90	S	22	10	R
191	CRP-165/46	BABAX/LR39//BABAX/3/VORB/4/SUNCO/2*PASTOR	CIMMYT , MEXICO	10	70	S	8	90	S	8	90	S	8	90	S
192	CRP-165/48	ATTILA*2/PBW65*2//MURGA	CIMMYT , MEXICO	7	90	S	4	80	S	4	60	M	4	90	S
193	CRP-165/5	W15.92/4/PASTOR//HXL7573/2*BAU/3/WBLL1	CIMMYT , MEXICO	9	80	S	13	90	S	13	90	S	13	90	S
194	CRP-165/51	OPATA//SORA/AE.SQUARROSA (323)	CIMMYT , MEXICO	7	70	S	9	90	S	9	50	M	32	30	R
195	CRP-165/52	CNDO/R143//ENTE/MEXI_2/3/AEGILOPS SQUARROSA (TAUS)/4/WEAVER/5/PICUS/6/2*PBW65/2*PASTOR	CIMMYT , MEXICO	10	80	S	11	90	S	11	40	M	11	40	M
196	CRP-165/53	BABAX/KS93U76//BABAX/3/2*SOKOLL	CIMMYT , MEXICO	8	90	S	10	90	S	10	90	S	10	90	S
197	CRP-165/55	WBLL1*2/KUKUNA//AKURI #1	CIMMYT , MEXICO	10	60	M	9	90	S	29	0	R	29	50	M
198	CRP-165/6	SURUTU-CIAT	CIMMYT , MEXICO	7	90	S	5	60	M	5	90	S	5	50	M
199	CRP-165/7	CNDO/R143//ENTE/MEXI_2/3/AEGILOPS SQUARROSA (TAUS)/4/WEAVER/5/PASTOR	CIMMYT , MEXICO	6	80	S	4	90	S	4	0	R	33	10	R
200	CRP-165/8	MILAN/KAUZ/3/URES/JUN//KAUZ/4/CROC_1/AE.SQUARROSA (224)//OPATA	CIMMYT , MEXICO	7	50	M	8	80	S	8	90	S	22	40	M
201	EC178071-428	Germplasm introduced from Mexico	CIMMYT, Aspartado, Lisboa, D.F, MEXICO	5	90	S	8	90	S	8	0	R	8	60	M
202	EC178071-454	Germplasm introduced from Mexico	CIMMYT , MEXICO	4	60	M	8	80	S	35	0	R	35	50	M
203	EC190878	Cultivar NO.-8	CIMMYT, MEXICO	8	90	S	8	90	S	28	0	R	28	10	R
204	EC190899	Cultivar NO.-37	CIMMYT, MEXICO	10	50	M	10	70	S	10	90	S	10	90	S
205	EC190943	W-223 (Introduced from Mexico in 1986)	CIMMYT, MEXICO	7	90	S	8	80	S	8	0	R	31	0	R
206	EC190950	Cultivar NO.-14	CIMMYT, MEXICO	3	70	S	1	90	S	1	70	S	1	60	M
207	EC190984	Cultivar NO.-59	CIMMYT, MEXICO	7	90	S	5	90	S	5	0	R	5	90	S
208	EC425303	BL 2066	CIMMYT, Nepal	34	10	R	5	90	S	5	70	S	40	10	R
209	EC425336	Local germplasm collection (Collector ID:BL 2031)	CIMMYT, NEPAL	13	90	S	14	90	S	14	50	M	26	10	R
210	EC463382	Germplasm introduced from Mexico	CIMMYT , MEXICO	6	60	M	7	70	S	7	0	R	7	90	S
211	EC463434	P no. 275/2000	CIMMYT, Aspartado, Lisboa, D.F, MEXICO	5	60	M	5	90	S	38	0	R	5	90	S
212	EC498424	[SERI.1B/KAUZ/HEVO/3/AMAD]	CIMMYT, Mexico	7	80	S	6	80	S	6	90	S	6	80	S
213	EC574390	Raj 4079 [UP 2363/WH 595]	RARI, Durgapura	4	90	S	6	80	S	6	90	S	35	20	R
214	EC574731	Local germplasm collection (Collector ID: 8832)	NBPGR, New Delhi	7	70	S	9	90	S	9	90	S	29	0	R
215	EC575006	Local germplasm collection (Collector ID:9197)	NBPGR, New Delhi	5	60	M	6	90	S	6	70	S	32	0	R
216	EC576555	Local germplasm collection (Collector ID: E-3129)	NBPGR, New Delhi	6	90	S	8	90	S	8	70	S	30	50	M
217	EC609554	03ABIO-05-D02-H037	South Perth, Australia	4	90	S	4	90	S	38	0	R	4	40	M
218	EC635549	Germplasm introduced from Mexico	CIMMYT , MEXICO	5	50	M	5	90	S	5	90	S	5	40	M
219	EC635598	Germplasm introduced from Mexico	CIMMYT , MEXICO	3	90	S	3	70	S	37	10	R	3	80	S
220	EC635637	Germplasm introduced from Mexico	CIMMYT , MEXICO	2	70	S	3	80	S	3	70	S	41	50	M
221	EC635797	Germplasm introduced from Mexico	CIMMYT , MEXICO	4	90	S	4	90	S	4	80	S	4	40	M
222	EC663921	Germplasm introduced from Mexico, Var OI: 31	Rockefeller foundation	5	90	S	5	90	S	5	90	S	5	90	S
223	EC664204	Germplasm introduced from Mexico, Var OI: 494159	CIMMYT , MEXICO	36	10	R	38	40	M	38	0	R	38	0	R
224	EC664276	Germplasm introduced from Mexico, Var OI: 510307	Rockefeller foundation	4	90	S	4	90	S	4	90	S	4	50	M
225	HD2932	Pusa Wheat 111 [KAUZ/STAR//HD 2643]	IARI, Delhi	6	80	S	6	80	S	31	0	R	31	50	M
226	IC611071	HD3118 [TTILA*2/PBW65 //WBLL1*2/TUKU RU]	IARI, Delhi	3	90	S	3	40	M	36	0	R	3	90	S
227	HGP1-107	Breeding line [HD2808/HUW510-107]	IIWBR, Karnal, Haryana	23	40	M	12	90	S	27	0	R	12	70	S
228	HGP1-180	Breeding line [HD2808/HUW510-180]	IIWBR, Karnal, Haryana	7	90	S	6	80	S	23	10	R	6	80	S
229	HGP1-208	Breeding line [HD2808/HUW510-208]	IIWBR, Karnal, Haryana	12	80	S	27	50	M	27	50	M	26	20	R
230	HGP1-305	Breeding line [HD2808/HUW510-305]	IIWBR, Karnal, Haryana	9	90	S	9	90	S	28	60	M	9	90	S
231	HGP1-306	Breeding line [HD2808/HUW510-306]	IIWBR, Karnal, Haryana	9	50	M	10	70	S	10	90	S	10	50	M
232	HGP1-315	Breeding line [HD2808/HUW510-315]	IIWBR, Karnal, Haryana	9	80	S	9	90	S	32	0	R	9	0	R
233	HGP1-318	Breeding line [HD2808/HUW510-318]	IIWBR, Karnal, Haryana	5	80	S	8	0	R	8	60	M	28	30	R
234	HGP1-32	Breeding line [HD2808/HUW510-32]	IIWBR, Karnal, Haryana	8	90	S	9	80	S	9	90	S	9	70	S
235	HGP1-359	Breeding line [HD2808/HUW510-359]	IIWBR, Karnal, Haryana	14	90	S	16	90	S	16	70	S	16	50	M
236	HGP1-403	Breeding line [HD2808/HUW510-403]	IIWBR, Karnal, Haryana	13	90	S	10	90	S	26	0	R	10	60	M
237	HGP1-435	Breeding line [HD2808/HUW510-435]	IIWBR, Karnal, Haryana	8	70	S	13	90	S	27	0	R	13	60	M
238	HGP1-460	Breeding line [HD2808/HUW510-460]	IIWBR, Karnal, Haryana	11	90	S	9	80	S	28	40	M	28	50	M
239	HGP1-470	Breeding line [HD2808/HUW510-470]	IIWBR, Karnal, Haryana	24	40	M	13	90	S	26	10	R	26	0	R
240	IC586642	HI1563 [MACS 2496*2/MC 10]	IARI, Indore, Madhya Pradesh	4	90	S	4	90	S	30	0	R	30	50	M
241	IC296681	Hindi62, Local Germplasm from Punjab/Haryana	IIWBR, Karnal	14	90	S	12	0	R	23	50	M	12	60	M
242	HTW29	Germplasm collection	IIWBR, Karnal	9	80	S	7	90	S	7	90	S	7	70	S
243	IC111840	HP-1286, local collection	IARI, RS, Pusa, Bihar	2	90	S	2	80	S	2	90	S	39	50	M
244	IC111845	HD-2236 [HD2119/HD1981]	IARI, New Delhi	6	90	S	8	90	S	29	70	S	30	40	M
245	IC112049	Local germplasm collection (Collector ID:AO-90)	NBPGR, New Delhi	13	80	S	14	90	S	23	40	M	23	10	R
246	IC128184	HDR-77 [PTZ/2*HD2204]	IIWBR, Karnal, Haryana	10	90	S	6	80	S	6	80	S	6	90	S
247	IC128218	KRL 1-4 [KHARCHIA65/WL711]	CSSRI, Karnal, Haryana	32	30	R	9	70	S	31	0	R	32	30	R
248	IC128335	Local germplasm collection (Collector ID: LGM-227)	Jaipur, Rajasthan	26	40	M	28	10	R	28	50	M	28	30	R
249	IC128573	Local germplasm collection (Collector ID: KA9079)	Kanpur, Uttar Pradesh	6	60	M	6	90	S	6	0	R	35	10	R
250	IC128684	RAJ3476 (Local germplasm collection)	Jaipur, Rajasthan	9	80	S	7	50	M	7	80	S	7	70	S
251	IC138617	Local germplasm collection (Collector ID: NP-876)	Hoshangabad/Madhya Pradesh	5	90	S	2	90	S	35	30	R	2	80	S
252	IC138852	NKG/92, NIC-8835	Leo, Kinnaur, Himachal Pradesh	1	80	S	4	90	S	4	60	M	4	70	S
253	IC144921	Breeding line GW-503 [CPAN-1582/J-142]	Gujarat	10	80	S	9	90	S	29	50	M	29	40	M
254	IC145262	BAXI-489 (Germplasm collection)	IIWBR, Karnal, Haryana	28	40	M	5	90	S	5	80	S	5	80	S
255	IC145343	Germplasm collection	NBPGR, New Delhi	6	80	S	4	80	S	4	70	S	4	60	M
256	IC145724	Germplasm collection	NBPGR, New Delhi	4	90	S	3	90	S	3	80	S	3	90	S
257	IC177789	Local germplasm collection (Collection ID: B.W. 4021)		8	50	M	4	70	S	4	90	S	20	0	R
258	IC252389	Local germplasm collection (Collector ID: BL-1970)	Uttar Pradesh	6	90	S	7	90	S	7	70	S	7	90	S
259	IC252414	BW-1050; Local germplasm	West Bengal	12	70	S	12	70	S	24	0	R	12	60	M
260	IC252415	Local germplasm collection (Collector ID: BW-267)	West Bengal	28	20	R	6	70	S	6	80	S	34	0	R
261	IC252472	Local germplasm collection (Collector ID: CDWR-9513)	West Bengal	9	90	S	7	90	S	7	70	S	32	0	R
262	IC252509	Local germplasm collection (Collector ID: DL-230-5)	West Bengal	8	80	S	8	80	S	31	20	R	31	40	M
263	IC252543	Local germplasm collection (Collector ID: GW-188)	NBPGR, New Delhi	27	40	M	11	70	S	11	80	S	29	0	R
264	IC252642	HDR-92, Local germplasm	IARI, New Delhi	7	90	S	9	40	M	28	20	R	9	60	M
265	IC252650	HI 1384	IARI RS, Indore	8	90	S	11	60	M	26	10	R	26	10	R
266	IC252655	HI-1456	IARI, RS, Indore	6	90	S	9	50	M	30	0	R	9	60	M
267	IC252690	HS-295 (CQTAZ//A555/ALDML 'S'/NAFN/4/PJN 'S'/PEL1276.69	Shimla, Himachal Pradesh	8	90	S	8	70	S	22	0	R	22	10	R
268	IC252727	HUW 478	BHU, Varanasi	4	60	M	7	80	S	7	80	S	27	50	M
269	IC252813	K-9644 [HD 2402/K 8305]	CSAUA&T, Kanpur, UP	7	60	M	4	90	S	4	90	S	4	90	S
270	IC252816	KRL 213 [CNDO/R143/ENTE/MEXL-2/3/Ae.squarrosa9TAUS0/4/WEAVER/5/28KAUZ]	CSSRI, Karnal, Hryana	9	90	S	10	90	S	10	90	S	10	90	S
271	IC252869	NW-1043	NDUAT, Faizabad	6	80	S	5	90	S	36	0	R	36	10	R
272	IC252871	Local germplasm collection (Collection ID: P-10950)	NBPGR, New Delhi	6	90	S	8	90	S	28	50	M	28	40	M
273	IC252897	PBW-450	PAU, Ludhiana, Punjab	7	90	S	7	80	S	32	0	R	31	0	R
274	IC252928	Local germplasm collection (Collector ID: RW-482)	ICAR-NBPGR, New Delhi	8	90	S	9	90	S	29	40	M	9	90	S
275	IC252936	SAWYT(8)-18; NS732/HER//KAUZ (selection from wheat nursery, CIMMYT)	IIWBR, Karnal, Haryana	24	30	R	31	0	R	11	50	M	30	90	S
276	IC252960	VL-688	VPKAS, Almora	11	90	S	9	90	S	25	0	R	9	90	S
277	IC26720	Germplasm collection (Collected in 1976)	Village: Jespa,leh road bhaga valley, Himachal Pradesh	28	20	R	6	70	S	6	80	S	34	0	R
278	IC279335	HS-104 (Local germplasm)	Shimla, Himachal Pradesh	13	70	S	14	90	S	28	0	R	14	70	S
279	IC290066	Local germplasm collection	NBPGR, New Delhi	8	90	S	31	30	R	31	10	R	8	70	S
280	IC290068	Germplasm collection	NBPGR, New Delhi	31	40	M	4	90	S	37	0	R	38	10	R
281	IC290076	Germplasm collection	NBPGR, New Delhi	6	80	S	6	90	S	6	90	S	35	50	M
282	IC290143	Local germplasm collection	NBPGR, New Delhi	7	90	S	28	10	R	6	70	S	29	10	R
283	IC290155	Germplasm collection	NBPGR, New Delhi	7	70	S	27	50	M	5	90	S	5	90	S
284	IC290156	Germplasm collection	NBPGR, New Delhi	4	90	S	1	90	S	37	0	R	37	0	R
285	IC290173	Germplasm collection	NBPGR, New Delhi	8	90	S	3	90	S	34	0	R	34	10	R
286	IC290186	Germplasm collection	ICAR-NBPGR, New Delhi	26	40	M	10	90	S	28	0	R	10	70	S
287	IC290188	Local germplasm collection	NBPGR, New Delhi	5	90	S	3	80	S	3	70	S	36	10	R
288	IC290192	Local germplasm collection	NBPGR, New Delhi	5	90	S	6	90	S	32	20	R	32	10	R
289	IC290196	HW-2045 [HD 2402*5/// SUNSTAR*6/C 80-1]	IARI RS, Wellington (Tamil Nadu)	7	90	S	7	90	S	7	80	S	32	0	R
290	IC290225	Local germplasm collection (Collector ID: K-9241)	Shimla,Himachal Pradesh	25	40	M	9	40	M	26	10	R	27	10	R
291	IC290246	Local germplasm collection	NBPGR, New Delhi	9	90	S	7	90	S	25	0	R	7	90	S
292	IC290323	Germplasm collection	NBPGR, New Delhi	7	70	S	6	90	S	34	0	R	35	0	R
293	IC303071	RAJ-3777 [Raj 3160/HD 2449]	Jaipur, Rajstahn	9	90	S	11	90	S	24	20	R	11	90	S
294	IC333095	NKD/YSR-2910; DL - 803 (Local germplasm)	Barwani, Madhya Pradesh	9	90	S	11	90	S	24	50	M	11	20	R
295	IC335523	GW 322 [GW 173/GW 196]	RARS, Vijapur	7	90	S	6	70	S	6	90	S	31	40	M
296	IC335524	GW-326 (Local germplasm from Vijapur, Gujarat)	GAU, Vijapur, Gujarat	4	70	S	7	90	S	7	90	S	31	10	R
297	IC335669	EGPSN(3)-18 [BL 3189=SNB/4/NAC/A.ACUT//3*PVN/3/MIRLO/BUC]	IIWBR, Karnal, Haryana	26	40	M	8	90	S	25	10	R	25	0	R
298	IC335677	EGPSN(3)-55 [BL 2328=PRL/BL1066]	IIWBR, Karnal, Haryana	6	70	S	6	80	S	6	90	S	6	90	S
299	IC335683	EGPSN(3)-71 [MILAN/SHA7]	IIWBR, Karnal, Haryana	7	50	M	9	90	S	33	0	R	9	70	S
300	IC335690	EGPSN(3)-117; [BL 1989=HD2285/NING8319]	IIWBR, Karnal, Haryana	7	90	S	6	80	S	32	20	R	6	90	S
301	IC335701	EGPYT(IST)-6, selection	IIWBR, Karnal, Haryana	7	80	S	6	90	S	6	60	M	35	0	R
302	IC335706	EGPYT(IST)-13 [BL 1970=NL29782/DANIAL88//HLB18]	IIWBR, Karnal, Haryana	7	80	S	6	90	S	6	40	M	30	0	R
303	IC335712	EGPYT(IST)-20 (CHIRYA7=CIGM87B1.1017B); selection	IIWBR, Karnal, Haryana	12	90	S	12	90	S	12	90	S	25	0	R
304	IC335732	SABUF [HRWSN(10)-171]	IIWBR, Karnal, Haryana	5	90	S	10	80	S	32	0	R	10	10	R
305	IC335742	SAWSN(17)-14 [SHI#4414/CROW]	IIWBR, Karnal, Haryana	7	80	S	3	90	S	33	0	R	33	0	R
306	IC335753	SAWSN(17)-33; PASTOR (selection from wheat nursery, CIMMYT)	IIWBR, Karnal, Haryana	10	50	M	8	90	S	8	70	S	8	60	M
307	IC335759	SAWSN(17)-58 (VEE/LIRA//BOW/3/BCN/4/KAUZ) (Selection from wheat nursery, CIMMYT)	IIWBR, Karnal, Haryana	12	90	S	33	0	R	12	70	S	33	60	M
308	IC335761	SAWSN(17)-61 (VEE/LIRA//BOW/3/BCN/4/KAUZ)	IIWBR, Karnal, Haryana	10	90	S	9	90	S	9	90	S	9	0	R
309	IC335792	Breeding line [KAUZ+1B.1R]	CIMMYT, MEXICO	7	90	S	7	90	S	7	70	S	7	70	S
310	IC36761A	Local landrace	Shimla, Himachal Pradesh	9	70	S	8	80	S	8	90	S	8	80	S
311	IC402044	Local germplasm collection; MP 1130	Madhya Pradesh	6	90	S	34	50	M	7	0	R	35	10	R
312	IC402054	Local germplasm collection (Collector ID: K-20008)	Haryana	7	90	S	6	80	S	6	70	S	35	10	R
313	IC415939	PAU-355, VHL 6186	Ludhiana, Punjab	4	70	S	5	90	S	29	50	M	30	40	M
314	IC415978	PAU-398; W 4900	Ludhiana/Punjab	5	80	S	8	90	S	8	70	S	8	40	M
315	IC416073	PAU-493/ W 8061	PAU, Ludhiana, Punjab	23	30	R	6	90	S	28	40	M	29	10	R
316	IC416075	PAU-495 (W 8067)	PAU, Ludhiana, Punjab	8	90	S	24	50	M	9	10	R	25	0	R
317	IC416089	PBW-509 [W1634/PBW381]	PAU, Ludhiana, Punjab	5	90	S	1	90	S	1	90	S	37	10	R
318	IC416141	RSP-561 [HD 2637/Ae. Crassa//HD 2687]	SKUAST, Jammu	34	40	M	3	50	M	3	70	S	37	10	R
319	IC416146	PAU-566 (W 9390)	PAU, Ludhiana,Punjab	6	80	S	6	80	S	6	70	S	27	10	R
320	IC443636	HW-2017 (TR 380-14*7/3 AG 14/6/ HD 2402; carrying Lr24+Sr24 gene)	IARI RS, Wellington (Tamil Nadu)	6	60	M	9	80	S	9	0	R	32	10	R
321	IC443704	Local germplasm collection (Collector ID: GW-349)	Karnal, Haryana	9	90	S	9	90	S	9	90	S	9	60	M
322	IC443722	KANCHAN (HUW 202/K7537/Mutant of HD 2160)	Dharwad, Karnataka	8	70	S	9	80	S	9	40	M	27	0	R
323	IC445343	ET-96265	Karnal, Haryana	4	80	S	5	50	M	5	80	S	5	90	S
324	IC445365	7th EGPSN-78	IIWBR, Karnal, Haryana	3	90	S	5	90	S	5	70	S	35	40	M
325	IC445498	ET-95392; selection	IIWBR, Karnal, Haryana	11	70	S	34	0	R	9	50	M	9	60	M
326	IC445595	UP-2338 [UP 368/VL 421/UP 262]	GBPUA&T, Pantnagar	7	90	S	5	90	S	5	50	M	5	70	S
327	IC524299	HW 3012 [HW 1042/C 306]	IARI RS, Wellington (Tamil Nadu)	9	90	S	10	80	S	10	40	M	22	70	S
328	IC529195	Local germplasm collection (Collection ID: VWFW-2138)	Almora, Uttarakhand	9	70	S	8	90	S	29	0	R	29	10	R
329	IC529374	VWFW-464	Almora, Uttarakhand	6	90	S	5	70	S	5	80	S	34	40	M
330	IC531833	DL-96-8	IIWBR, Karnal, Haryana	8	70	S	12	90	S	12	90	S	12	50	M
331	IC531970	HW-3083 [BOW//BUC/BUL//CLRP-6]	IARI RS, Wellington, Tamil Nadu	8	90	S	9	90	S	9	90	S	9	90	S
332	IC532037	MP-4010 (ANGOSTURA-88)	JNKVV, Jabalpur	11	90	S	15	70	S	15	60	M	15	60	M
333	IC533560	PI-324475, RS.9-11 (Local landrace)	Uttarakhand, India	3	10	R	17	90	S	22	20	R	22	0	R
334	IC533654	PI-430119/W248 (local landrace)	Uttarakhand, India	3	80	S	5	90	S	5	80	S	33	50	M
335	IC533717	4-EGPSN-132, selection	NBPGR, New Delhi	5	90	S	7	80	S	7	90	S	33	40	M
336	IC533748	Local germplasm collection (Collector ID:B-3-C-1)	NBPGR, New Delhi	7	60	M	5	80	S	32	0	R	5	90	S
337	IC533761	Local germplasm collection (Collector ID: B-28-C-1)	NBPGR, New Delhi	7	90	S	2	90	S	2	20	R	2	60	M
338	IC533903	Local germplasm collection (Collector ID:CITR-7304)	NBPGR, New Delhi	7	50	M	7	90	S	7	90	S	7	90	S
339	IC534274	PI-168486/9368a; Local landrace	Garhwal , Uttarakhand	14	70	S	13	0	R	27	0	R	27	20	R
340	IC534306	Germplasm collection	NBPGR, New Delhi	20	20	R	25	0	R	25	10	R	25	40	M
341	IC534324	PI-176242 [SIRKA/K-52915]	Kumaon, Uttarakhand	6	90	S	8	90	S	27	0	R	27	10	R
342	IC535020	PI-430083/W212 (Local landrace)	Uttarakhand, India	23	30	R	25	10	R	14	60	M	25	10	R
343	IC535176	Local germplasm collection (Collector ID: WON-D-14)	NBPGR, New Delhi	31	10	R	4	90	S	4	80	S	29	0	R
344	IC535188	Local germplasm collection (Collection ID: WYRGP-3)	NBPGR, New Delhi	21	20	R	14	40	M	20	0	R	20	30	R
345	IC535706	PBW126	PAU, Ludhiana, Punjab	5	90	S	39	0	R	5	70	S	38	10	R
346	IC536060	WL 2206 (Local collection from Punjab)	PAU, Ludhiana	4	90	S	6	90	S	6	90	S	6	40	M
347	IC536375	RAJ-3268	Jaipur, Rajasthan	24	10	R	6	70	S	29	0	R	6	90	S
348	IC536468	K-8415, Local germplasm	CSA, Kanpur, Uttar Pradesh	5	90	S	36	20	R	2	80	S	2	80	S
349	IC539155	EIGN-I-(04-05)/62 [PRL/2*PASTOR]	IIWBR, Karnal, Haryana	7	80	S	6	90	S	6	60	M	6	90	S
350	IC539156	EIGN-I-(04-05)/63; (HUW234+LR34) (Selection from wheat nursery, CIMMYT)	IIWBR, Karnal, Haryana	2	80	S	5	90	S	35	0	R	5	60	M
351	IC539276	Local germplasm collection (Collector ID: HS-445)	IARI RS, Shimla	8	90	S	7	90	S	7	60	M	32	10	R
352	IC539292	PSR-11380(AMB); Local collection from Medak, Andhra Pradesh	IIWBR, Karnal, Haryana	8	90	S	5	70	S	5	30	R	5	90	S
353	IC539469	EIGN-1(03-04)/50; Selection	IIWBR, Karnal, Haryana	8	50	M	13	90	S	22	40	M	22	10	R
354	IC539565	Local germplasm collection (Collector ID: GW-2001-52)	IIWBR, Karnal, Haryana	11	90	S	11	70	S	26	10	R	26	0	R
355	IC539599	Local germplasm collection (Collector ID:CLN-3)	Karnal/Haryana	7	90	S	8	90	S	28	30	R	29	50	M
356	IC539602	Local germplasm collection (Collector ID: CLN-6)	IIWBR, Karnal, Haryana	8	90	S	9	60	M	9	50	M	29	0	R
357	IC542040	8-EGPSN-115 [CHEN//AEGILOPS SQUARROSA(TAUS)//BCN/3/CHM81.38/2*KAUZ], selection	NBPGR, New Delhi	7	80	S	7	70	S	27	0	R	27	0	R
358	IC542901	PAU- 491 (Local collection)	PAU, Ludhiana	4	90	S	4	80	S	4	70	S	35	50	M
359	IC543293	PAU-1218	PAU, Ludhiana	35	30	R	5	90	S	35	0	R	35	0	R
360	IC543356	6TH EGPSN-4 (ET-906)	NBPGR, New Delhi	5	90	S	5	90	S	5	90	S	5	90	S
361	IC543388	Local germplasm collection (Collector ID: WON-D-03-4 (ET-9)	NBPGR, New Delhi	4	50	M	32	20	R	32	0	R	4	60	M
362	IC543390	Local germplasm collection (Collector ID: WON-D-03-51)	NBPGR, New Delhi	12	50	M	30	0	R	12	70	S	12	70	S
363	IC543417	3RD IAT(ET-8548) [URES/JUN//KAUZ]	NBPGR, New Delhi	35	40	M	6	90	S	6	60	M	35	10	R
364	IC543419	10TH HTWYT-4 (ET-8); Released variety for NEPZ [RL 6010/ 6*INIA //3* KAUZ]	NBPGR, New Delhi	6	90	S	6	90	S	6	60	M	6	60	M
365	IC547561	GW366 [DL802-3/GW232]	JAU, Junagarh, Gujarat	8	90	S	8	80	S	27	50	M	8	90	S
366	IC547662	9th-EGPSN-129	NBPGR, New Delhi	8	70	S	8	70	S	29	0	R	28	30	R
367	IC549449	RAJ-4027 [HD 2594/DL 788-2]	RARI, Durgapura	12	90	S	13	90	S	13	80	S	25	10	R
368	IC574474	KRL210 [PBW65/2*PASTOR]	CSSRI, Karnal, Haryana	10	50	M	10	80	S	10	90	S	31	50	M
369	IC60221	Local germplasm collection	NBPGR, New Delhi	34	40	M	8	90	S	8	90	S	34	30	R
370	IC75242	HD-2329 ( HD-1962/E 4870/3/ K 65/5/SKA/6/UP 262)	ICAR-IARI, New Delhi	7	50	M	31	40	M	7	50	M	31	30	R
371	IC78822	K-3363	CSA, Kanpur, Uttar Pradesh	2	80	S	2	70	S	2	80	S	2	90	S
372	IC78856	Local germplasm collection (Other ID: K-3292)	Uttar Pradesh	7	90	S	19	40	M	7	70	S	7	80	S
373	IC79041	Local germplasm collection (Collector ID: BDJ-I-716); Local landrace: Kankoo	Mandi, Himachal Pradesh	4	80	S	4	80	S	4	70	S	4	90	S
374	IC82415	Germplasm collection	NBPGR, New Delhi	39	30	R	5	70	S	5	30	R	5	50	M
375	J31-101	Breeding line [RAJ3765/P11632-101]	IIWBR, Karnal, Haryana	8	60	M	8	80	S	30	0	R	31	10	R
376	J31-102	Breeding line [RAJ3765/P11632-102]	IIWBR, Karnal, Haryana	6	50	M	6	70	S	29	20	R	30	10	R
377	J31-145	Breeding line [RAJ3765/P11632-145]	IIWBR, Karnal, Haryana	8	70	S	8	50	M	8	60	M	30	10	R
378	J31-165	Breeding line [RAJ3765/P11632-165]	IIWBR, Karnal, Haryana	29	40	M	29	0	R	29	0	R	30	10	R
379	J31-170	Breeding line [RAJ3765/P11632-170]	IIWBR, Karnal, Haryana	5	70	S	5	80	S	35	0	R	36	10	R
380	J31-2	Breeding line [RAJ3765/P11632-2]	IIWBR, Karnal, Haryana	26	10	R	9	80	S	26	10	R	9	30	R
381	J31-23	Breeding line [RAJ3765/P11632-23]	IIWBR, Karnal, Haryana	30	40	M	6	80	S	30	50	M	31	10	R
382	J31-33	Breeding line [RAJ3765/P11632-33]	IIWBR, Karnal, Haryana	29	30	R	7	90	S	7	70	S	30	0	R
383	J31-73	Breeding line [RAJ3765/P11632-73]	IIWBR, Karnal, Haryana	6	90	S	6	60	M	30	0	R	31	0	R
384	J31-80	Breeding line [RAJ3765/P11632-80]	IIWBR, Karnal, Haryana	7	90	S	7	60	M	30	0	R	31	0	R
385	J31-83	Breeding line [RAJ3765/P11632-83]	IIWBR, Karnal, Haryana	7	80	S	7	90	S	29	10	R	30	10	R
386	K8027	Breeding line [P875/4/N10B/Y5 3//Y50/3/KT54B/5/ 2*K852]	CSA, Kanpur, Uttar Pradesh	3	50	M	3	90	S	3	80	S	39	10	R
387	IC574474	KRL210 [PBW65/2*PASTOR]	CSSRI, Karnal	11	50	M	31	0	R	11	70	S	30	50	M
388	PBW644	Breeding line [PBW175/HD2643]	PAU, Ludhiana	29	10	R	10	80	S	29	0	R	29	0	R
389	RAJ4083	Breeding line [PBW 343/UP2442 //WR 258/UP2425]	RARI, Durgapura	10	90	S	10	80	S	23	0	R	24	10	R
390	WH1021	Breeding line [NYOT95/SONAK]	CCS HAU, Hissar	4	70	S	4	80	S	9	90	S	28	0	R
391	WH1142	Breeding line [CHENAEGILOPS SQUARROSA(TA US)//FCT/3/2*WEAVER]	CCS HAU, Hissar	10	60	M	26	0	R	12	30	R	26	10	R
