# Supplementary material for: Identification of QTLs/Defense Genes Effective at Seedling Stage Against Prevailing Races of Wheat Stripe Rust in India
Source: Front Genet. 2020 Nov 27;11:572975. doi: 10.3389/fgene.2020.572975 (PMC7728992; doi:10.3389/fgene.2020.572975)
Supplement: Supplementary Table 2 — Disease severity data of 391 germplasm lines against four different pathotypes at seedling stage in 2 consecutive years. [file Table_2.xlsx]

## Sheet: Sheet1
Table S2. Disease severity data of 391 germplasm lines against 4 different pathotypes at seedling stage in 2 consecutive years.
			Pathotype I (110S119)			Pathotype II (238S119)			Pathotype III (46S119)			Pathotype IV (47S103)
S.No.	Germplasm Accession		1st year 2018	2nd year 2019		1st year 2018	2nd year 2019		1st year 2018	2nd year 2019		1st year 2018	2nd year 2019
1	IC278687		9	9		8	9		1	0		1	0
2	IC278977		8	9		7	8		7	8		9	9
3	IC279030		9	9		9	9		9	9		8	9
4	IC279060		8	9		8	9		7	7		9	9
5	IC279083		9	8		7	7		6	7		7	9
6	IC279206		7	9		6	7		7	7		0	1
7	IC279230		9	9		5	6		2	3		6	7
8	IC279878		8	9		9	9		2	0		1	1
9	IC279882		9	9		9	8		7	7		0	0
10	IC28634		8	7		8	9		7	8		1	1
11	IC280323		9	8		9	8		6	7		7	9
12	IC310071		7	7		8	9		9	9		6	5
13	IC310626		6	7		9	9		7	8		9	9
14	IC311079		7	8		7	7		5	4		0	1
15	IC321853		9	9		9	9		7	7		9	9
16	IC321864		8	9		9	9		6	7		3	1
17	IC321916		9	-		4	-		5	6		0	-
18	IC28636		8	9		9	9		9	9		9	9
19	IC321933		9	9		9	9		6	7		8	9
20	IC322002		8	8		9	9		8	9		7	8
21	IC328433		9	9		6	7		1	0		4	3
22	IC329509		9	9		9	9		9	9		0	0
23	IC329598		7	7		9	9		7	7		9	9
24	IC333151		9	9		8	7		9	9		7	9
25	IC335685		9	7		9	8		6	7		0	1
26	IC28642		9	9		7	7		9	9		9	9
27	IC335711		5	6		9	9		6	7		8	9
28	IC335735		6	7		6	6		1	0		0	1
29	IC335942		9	9		9	9		9	9		9	8
30	IC335970		8	7		6	9		7	7		8	9
31	IC335978		9	9		9	9		9	9		6	8
32	IC335998		9	9		7	6		7	7		0	0
33	IC28649		8	7		9	9		7	8		9	9
34	IC336015		9	9		9	9		6	7		7	9
35	IC336645		1	0		0	0		0	0		0	4
36	IC336741		9	8		9	9		1	2		1	0
37	IC336751		8	9		7	8		6	7		9	9
38	IC338696		9	9		9	8		0	0		0	1
39	IC345589		7	7		7	7		5	7		2	4
40	IC347884		8	7		9	9		6	7		9	9
41	IC356467		8	7		7	8		2	0		2	3
42	IC362244		9	9		6	9		7	6		2	0
43	IC362251		5	3		5	6		5	4		4	3
44	IC28658		9	9		9	9		9	9		9	9
45	IC369877		9	9		7	8		7	7		9	9
46	IC381168		8	7		4	7		3	7		3	4
47	IC382664		7	6		5	7		3	4		7	7
48	IC383670		9	9		6	8		7	6		9	9
49	IC384533		9	9		9	9		9	9		8	8
50	IC384542		8	7		8	9		4	6		9	7
51	IC393128		8	9		9	9		2	0		1	2
52	IC393885		9	8		9	9		8	9		7	8
53	IC393912		9	8		4	5		4	-		5	6
54	IC393917		7	6		9	9		9	9		9	9
55	IC28665		8	7		2	0		4	3		7	6
56	IC393943		3	0		3	4		2	0		0	0
57	IC394806		9	9		9	9		6	5		9	8
58	IC396619		9	9		9	9		5	6		9	9
59	IC397983		7	7		7	6		1	0		0	1
60	IC398010		9	9		9	9		6	7		9	9
61	IC28749		9	9		7	8		3	4		7	8
62	IC28755		9	9		9	9		7	9		9	9
63	IC28844		8	9		9	7		8	9		5	7
64	IC28869		9	8		8	9		9	9		8	9
65	IC28872		9	9		9	9		8	7		9	9
66	IC28934		7	9		7	9		7	9		7	7
67	IC36865		9	9		9	9		2	0		9	6
68	IC36886		7	7		9	9		6	7		9	9
69	IC47017		9	9		7	8		9	9		7	8
70	IC47528		9	9		9	9		6	7		7	7
71	IC104538		6	6		2	0		2	0		0	1
72	IC28526		9	9		9	9		8	7		7	9
73	IC104559		9	9		2	4		1	0		1	4
74	IC111800		8	7		9	9		6	6		9	9
75	IC111814		9	9		9	9		2	0		0	1
76	IC111848		6	7		7	7		1	0		2	1
77	IC111851		9	9		7	7		2	1		2	4
78	IC111867		9	6		9	9		9	9		9	9
79	IC111888		7	7		1	0		2	0		5	4
80	IC111905		8	9		7	9		6	7		7	5
81	IC111922		9	9		9	9		6	7		6	7
82	IC28544		7	9		9	9		7	7		0	1
83	IC111926		6	7		6	7		2	2		2	1
84	IC111931		9	9		9	9		1	1		7	8
85	IC112064		5	6		6	7		2	0		4	4
86	IC112088		6	7		3	4		2	2		0	1
87	IC116274		9	9		9	9		9	9		9	9
88	IC116276		7	7		7	7		9	9		7	7
89	IC118722		9	9		6	7		7	9		9	9
90	IC118752		7	9		9	9		1	4		0	1
91	IC128250		9	9		7	7		6	7		6	9
92	IC28548		7	9		9	9		9	9		9	9
93	IC128280		8	6		6	7		9	9		7	9
94	IC128283		9	9		9	9		9	9		9	8
95	IC128283		5	5		5	7		4	6		7	8
96	IC128388		9	9		9	9		7	8		9	9
97	IC128409		7	4		7	8		4	5		0	0
98	IC128416		8	7		6	5		7	7		7	9
99	IC128438		7	7		9	9		9	9		9	7
100	IC128523		9	9		8	9		7	7		2	0
101	IC28558		6	7		9	8		4			9	7
102	IC128533		9	9		9	8		3	5		7	8
103	IC583383		6	7		4	5		3	1		5	7
104	IC128620		9	9		6	7		6	7		7	6
105	IC128640		7	6		7	9		3	5		7	7
106	IC128641		7	7		9	9		6	7		2	4
107	IC128654		9	9		8	7		9	9		1	0
108	IC138379		9	9		9	9		9	9		9	9
109	IC138419		8	7		2	0		2	2		6	4
110	IC138426		9	9		7	7		7	9		9	9
111	IC28564		7	8		6	7		1	9		6	7
112	IC138428		7	6		8	9		6	7		5	4
113	IC138435		9	9		9	8		3	7		6	3
114	IC138479		6	7		9	9		9	7		9	9
115	IC138543		7	7		5	6		1	0		0	0
116	IC138589		9	7		7	7		6	9		9	9
117	IC138595		8	9		9	9		6	7		9	7
118	IC138600		8	9		9	9		5	6		9	7
119	IC138601		9	6		8	7		9	7		8	9
120	IC138610		7	8		9	9		7	6		9	9
121	IC138614		9	9		9	8		7	8		8	9
122	IC28614		7	7		9	9		9	7		7	6
123	IC138637		7	9		7	8		8	9		9	9
124	IC252392		9	9		9	8		9	7		0	0
125	IC252406		7	7		7	7		9	9		3	4
126	IC252444		9	9		2	3		6	7		6	7
127	IC252466		9	9		7	9		3	5		3	1
128	IC252514		7	7		9	9		6	7		7	8
129	IC252517		7	8		7	7		1	0		1	1
130	IC252568		9	9		9	9		9	9		4	4
131	IC252576		6	9		7	7		9	9		9	7
132	IC252790		9	8		9	9		7	7		0	0
133	IC252944		7	9		6	7		9	9		9	9
134	IC253016		8	8		9	9		6	7		8	8
135	IC258208		9	9		9	9		6	6		9	9
136	IC258214		6	7		7	8		7	7		7	9
137	IC260326		9	9		9	9		1	0		0	1
138	IC260876		6	9		7	8		6	7		3	4
139	IC260887		7	7		7	7		5	4		7	7
140	IC262779		9	9		9	9		5	7		2	4
141	IC263247		9	9		9	9		4	5		0	0
142	IC28628		9	9		9	9		2	4		1	2
143	IC398287		6	7		3	5		0	0		0	2
144	IC401926		6	9		7	9		4	5		9	7
145	IC401946		9	9		9	9		7	9		8	9
146	IC401983		6	9		7	7		1	0		9	9
147	IC406521		2	5		4	5		2	1		0	0
148	IC420932		9	9		9	9		1	1		8	8
149	IC426359		7	8		9	9		9	9		9	9
150	IC427824		6	8		9	9		2	0		2	4
151	IC430369		9	9		2	4		1	0		7	9
152	IC445425		6	7		9	9		4	5		3	4
153	IC447520		9	9		8	9		3	1		0	1
154	IC469463		9	9		7	6		8	9		9	9
155	IC469480		8	9		9	9		1	0		4	4
156	IC470134		6	7		7	8		5	9		7	9
157	IC527448		9	9		9	9		1	0		2	4
158	IC528850		7	7		7	8		7	7		7	9
159	C-306		9	8		9	9		8	8		4	5
160	CRP-165/1		9	9		8	7		9	9		8	8
161	CRP-165/10		6	5		9	9		9	9		1	0
162	CRP-165/11		8	9		9	9		9	8		4	5
163	CRP-165/12		7	9		9	8		4	0		4	5
164	CRP-165/13		8	9		5	7		9	9		5	6
165	CRP-165/16		9	8		9	9		9	9		6	6
166	CRP-165/17		6	7		7	9		7	6		7	9
167	CRP-165/19		5	5		8	9		9	9		0	0
168	CRP-165/2		9	9		9	9		7	8		1	1
169	CRP-165/21		5	5		9	9		9	9		5	6
170	CRP-165/23		6	4		7	8		5	0		0	1
171	CRP-165/24		9	8		9	9		9	8		5	5
172	CRP-165/25		7	8		9	8		9	7		1	0
173	CRP-165/26		8	9		9	9		5	7		8	9
174	CRP-165/27		5	4		8	9		7	3		0	1
175	CRP-165/28		4	4		9	9		8	9		0	0
176	CRP-165/3		5	7		2	0		4	0		0	0
177	CRP-165/30		9	8		9	8		9	9		5	6
178	CRP-165/31		9	8		9	9		7	6		0	0
179	CRP-165/32		9	9		7	8		9	9		2	4
180	CRP-165/33		9	9		9	9		9	9		9	9
181	CRP-165/35		6	8		9	9		5	0		5	5
182	CRP-165/36		2	4		1	1		4	0		0	0
183	CRP-165/37		9	9		9	9		9	9		9	9
184	CRP-165/38		8	8		9	9		5	0		1	3
185	CRP-165/4		5	7		8	8		9	9		5	6
186	CRP-165/41		9	9		9	8		6	7		4	5
187	CRP-165/42		9	8		8	7		6	0		1	1
188	CRP-165/43		9	9		9	8		9	9		8	6
189	CRP-165/44		8	9		8	8		5	0		0	0
190	CRP-165/45		5	6		9	9		9	9		0	1
191	CRP-165/46		7	9		9	9		9	9		8	9
192	CRP-165/48		9	9		7	8		7	6		5	9
193	CRP-165/5		8	7		9	9		9	9		5	9
194	CRP-165/51		7	8		8	9		6	5		1	3
195	CRP-165/52		8	7		9	9		6	4		5	4
196	CRP-165/53		9	9		9	9		9	9		9	9
197	CRP-165/55		6	7		9	9		4	0		4	5
198	CRP-165/6		9	9		7	6		9	9		7	5
199	CRP-165/7		8	9		9	9		5	0		2	1
200	CRP-165/8		5	5		9	8		9	9		4	4
201	EC178071-428		9	9		8	9		6	0		5	-
202	EC178071-454		6	7		8	8		0	0		2	5
203	EC190878		9	9		9	9		4	0		2	1
204	EC190899		5	6		7	7		7	9		7	9
205	EC190943		9	9		9	8		6	0		1	0
206	EC190950		7	8		9	9		9	7		7	6
207	EC190984		9	9		9	9		9	0		9	9
208	EC425303		1	0		9	9		5	7		0	1
209	EC425336		9	9		9	9		7	5		0	1
210	EC463382		6	4		6	7		5	0		9	9
211	EC463434		6	9		9	9		4	0		9	9
212	EC498424		8	7		7	8		9	9		9	8
213	EC574390		9	9		8	8		9	9		0	2
214	EC574731		7	8		9	9		9	9		4	0
215	EC575006		6	8		9	9		6	7		3	0
216	EC576555		9	9		8	9		6	7		3	5
217	EC609554		9	9		9	9		0	0		-	4
218	EC635549		5	5		9	9		9	9		5	4
219	EC635598		9	9		9	7		2	1		6	8
220	EC635637		7	6		9	8		-	-		4	5
221	EC635797		9	9		9	9		9	8		5	4
222	EC663921		9	9		9	9		9	9		9	9
223	EC664204		1	0		2	4		0	0		1	0
224	EC664276		9	9		9	9		7	9		7	5
225	HD2932		8	7		9	8		0	0		3	5
226	HD3118		9	8		5	4		1	0		9	9
227	HGP1-107		4	3		9	9		2	0		9	7
228	HGP1-180		9	9		9	8		1	1		9	8
229	HGP1-208		8	8		4	5		4	-		0	2
230	HGP1-305		9	9		9	9		4	6		8	9
231	HGP1-306		5	7		5	7		7	9		7	5
232	HGP1-315		8	7		9	9		1	0		5	0
233	HGP1-318		8	7		9	0		5	6		1	3
234	HGP1-32		9	9		7	8		9	9		5	7
235	HGP1-359		9	8		7	9		9	7		8	5
236	HGP1-403		9	9		9	9		3	0		5	6
237	HGP1-435		7	7		9	9		1	0		5	6
238	HGP1-460		9	9		7	8		4	4		4	5
239	HGP1-470		4	6		9	9		2	1		3	0
240	HI1563		9	9		9	9		1	0		4	5
241	HINDI62		9	7		5	0		3	5		6	6
242	HTW29		8	9		9	9		9	9		5	7
243	IC111840		9	8		7	8		7	9		2	5
244	IC111845		9	9		9	9		4	-		3	4
245	IC112049		8	7		9	9		3	4		1	1
246	IC128184		9	9		9	8		9	8		6	9
247	IC128218		3	4		6	7		1	0		1	3
248	IC128335		4	4		1	1		4	5		1	3
249	IC-128573		6	5		9	9		5	0		1	1
250	IC128684		8	7		6	5		7	8		6	7
251	IC138617		9	9		9	9		4	3		7	8
252	IC138852		-	-		7	-		5	6		9	7
253	IC144921		8	9		9	9		4	5		3	4
254	IC145262		4	6		8	9		6	8		7	8
255	IC145343		8	8		6	8		6	7		5	6
256	IC145724		9	9		9	9		9	8		8	9
257	IC177789		5	5		8	7		9	9		0	0
258	IC252389		9	9		9	9		7	7		8	9
259	IC252414		7	9		5	7		2	0		5	6
260	IC252415		2	0		6	7		9	8		0	0
261	IC252472		9	9		9	9		6	7		1	0
262	IC252509		8	9		9	8		1	2		3	4
263	IC252543		4	0		6	7		9	8		1	0
264	IC252642		9	8		5	4		2	2		7	6
265	IC252650		9	9		5	6		1	1		2	1
266	IC252655		9	9		5	5		1	0		5	6
267	IC252690		9	8		6	7		2	0		0	1
268	IC252727		6	7		9	8		9	8		4	5
269	IC252813		6	-		9	9		9	9		9	9
270	IC252816		9	7		9	9		9	9		9	9
271	IC252869		8	9		8	9		2	0		0	1
272	IC252871		9	9		9	9		3	5		3	4
273	IC252897		9	8		9	8		2	0		3	0
274	IC252928		9	9		9	9		3	4		9	9
275	IC252936		3	0		4	0		7	5		3	9
276	IC252960		9	8		9	9		1	0		9	9
277	IC279335		7	9		9	9		2	0		6	7
278	IC290066		9	8		2	3		0	1		5	7
279	IC290068		4	3		9	9		2	0		2	1
280	IC290076		8	9		9	9		9	9		3	5
281	IC290143		9	8		3	1		9	7		4	1
282	IC290155		7	7		4	5		9	9		7	9
283	IC290156		9	9		9	9		2	0		0	0
284	IC290173		9	8		9	9		1	0		0	1
285	IC290186		4	5		9	9		3	0		5	7
286	IC290188		9	8		7	8		6	7		3	1
287	IC290192		9	7		9	9		4	2		1	1
288	IC290196		9	9		9	9		7	8		1	0
289	IC290225		4	0		5	4		3	1		1	1
290	IC290246		9	9		9	9		1	0		9	9
291	IC290292		9	9		9	9		1	0		3	1
292	IC290323		7	8		7	9		2	0		1	0
293	IC303071		9	9		9	9		3	2		7	9
294	IC333095		9	8		9	9		4	5		5	2
295	IC335523		9	7		7	7		9	9		4	4
296	IC335534		7	9		9	9		9	9		0	1
297	IC335669		4	6		9	9		3	1		0	0
298	IC335677		7	7		7	8		9	9		9	9
299	IC335683		5	6		9	9		3	0		6	7
300	IC335690		9	9		7	8		3	2		9	9
301	IC335701		8	7		9	9		7	6		4	0
302	IC335706		8	9		8	9		5	4		1	0
303	IC335712		9	8		9	9		9	9		0	0
304	IC335732		9	7		8	8		2	0		-	1
305	IC-335742		8	8		7	9		3	0		2	0
306	IC335753		5	6		9	9		6	7		5	6
307	IC335759		9	8		2	0		6	7		4	6
308	IC335761		9	9		9	9		9	9		-	0
309	IC335792		9	9		9	9		8	7		5	7
310	IC36761A		7	8		9	8		8	9		7	8
311	IC402044		9	-		4	5		5	0		0	1
312	IC402054		9	7		8	8		9	7		0	1
313	IC415939		7	9		9	9		4	5		4	4
314	IC415978		8	9		7	9		9	7		5	4
315	IC416073		3	-		9	9		0	4		0	1
316	IC416075		9	9		4	5		5	1		2	0
317	IC416089		9	9		7	9		7	9		1	1
318	IC416141		4	1		9	5		6	7		2	1
319	IC416146		8	9		7	8		9	7		0	1
320	IC443636		6	7		9	8		6	0		0	1
321	IC443704		9	9		9	9		9	9		5	6
322	IC443722		7	5		9	8		5	4		0	0
323	IC445343		8	9		6	5		9	8		9	9
324	IC445365		9	9		9	9		6	7		3	4
325	IC445498		7	8		2	0		9	5		5	6
326	IC445595		9	9		9	9		5	5		6	7
327	IC524299		9	9		6	-		5	4		0	-
328	IC529195		7	8		9	9		2	0		0	1
329	IC529374		9	-		6	7		7	8		3	4
330	IC531833		7	8		9	9		9	9		5	5
331	IC531970		9	9		9	9		9	9		9	9
332	IC532037		9	-		8	7		8	6		6	6
333	IC533560		-	9		8	9		3	2		1	0
334	IC533654		8	7		9	9		7	8		4	5
335	IC533717		9	9		8	8		9	9		3	4
336	IC533748		6	7		7	8		2	0		8	9
337	IC533761		9	9		9	9		5	2		5	6
338	IC533903		5	7		9	9		7	9		7	9
339	IC534274		7	5		5	0		1	0		0	2
340	IC534306		2	4		1	0		2	1		3	4
341	IC534324		9	8		9	9		1	0		1	1
342	IC535020		3	4		2	1		5	6		0	1
343	IC535176		1	3		9	9		9	8		0	0
344	IC535188		2	1		5	4		3	0		2	3
345	IC535706		9	9		4	0		9	7		1	1
346	IC536060		9	9		9	9		9	9		6	4
347	IC536375		1	3		6	7		2	0		7	9
348	IC536468		9	8		3	2		9	8		7	8
349	IC539155		8	9		9	9		7	6		9	9
350	IC539156		8	9		9	9		2	0		5	6
351	IC539276		9	8		9	9		8	6		2	1
352	IC539292		9	8		7	7		6	3		7	9
353	IC539469		5	7		9	9		4	-		2	1
354	IC539565		9	8		8	7		4	1		1	0
355	IC539599		9	9		9	9		1	3		4	5
356	IC539602		9	7		5	6		7	5		1	0
357	IC542040		8	8		7	7		0	0		0	0
358	IC542901		9	8		9	8		9	7		4	5
359	IC543293		3	1		9	9		2	0		0	0
360	IC543356		9	9		9	9		9	9		8	9
361	IC543388		5	7		1	2		3	0		6	6
362	IC543390		5	4		2	0		5	7		5	7
363	IC543417		4	5		9	9		5	6		2	1
364	IC543419		9	9		9	9		8	6		5	6
365	IC547561		9	9		7	8		4	5		9	9
366	IC547662		7	6		9	7		2	0		3	3
367	IC549449		9	8		9	9		8	8		0	1
368	IC574474		5	5		9	8		8	9		2	5
369	IC60221		4	6		7	9		9	9		2	3
370	IC75242		5	5		4	4		6	5		0	3
371	IC78822		8	9		5	7		9	8		9	9
372	IC78856		9	8		3	4		6	7		7	8
373	IC79041		8	8		9	8		8	7		8	9
374	IC82415		3	0		8	7		5	3		6	5
375	J31-101		6	5		9	8		0	0		0	1
376	J31-102		5	4		6	7		4	2		2	1
377	J31-145		7	7		5	5		5	6		1	1
378	J31-165		4	5		1	0		3	0		1	1
379	J31-170		7	9		9	8		0	0		0	1
380	J31-2		1	2		9	8		1	1		5	3
381	J31-23		4	3		7	8		4	-		0	1
382	J31-33		3	0		9	9		7	7		0	0
383	J31-73		9	7		7	6		0	0		2	0
384	J31-80		9	9		7	6		1	0		1	0
385	J31-83		8	9		9	9		2	1		0	1
386	K8027		5	9		9	9		7	8		0	1
387	KRL210		5	5		4	0		6	7		4	5
388	PBW644		1	2		9	8		0	0		0	0
389	RAJ4083		9	9		7	8		2	0		1	1
390	WH1021		7	8		9	8		9	9		1	0
391	WH1142		6	7		3	0		5	3		3	1
