# Supplementary material for: Identification of QTLs/Defense Genes Effective at Seedling Stage Against Prevailing Races of Wheat Stripe Rust in India
Source: Front Genet. 2020 Nov 27;11:572975. doi: 10.3389/fgene.2020.572975 (PMC7728992; doi:10.3389/fgene.2020.572975)
Supplement: Supplementary Table 3 — List of significant MTAs associated to four pathotypes for year 2018. [file Table_3.xlsx]

## Sheet: Sheet1
Table S3: List of significant MTAs associated to various stripe rust pathotypes for year 2018
Pathotype	SNP	Chr	Position(Mb)	P-value	MAF	R-square(%)	FDR_Adjusted_P-values	Allelic effect
47S103	AX-94405392	1A	222.349	0.000229339	0.108179	25.326	0.323486	-2.7752
47S103	AX-94757616	1A	64.5965	0.000455519	0.174142	25.0506	0.323486	-2.24035
47S103	AX-94399368	1A	153.338	0.000522816	0.117414	24.9957	0.323486	2.13321
47S103	AX-94433809	1A	64.5964	0.00054937	0.168865	24.9759	0.323486	2.28209
47S103	AX-94531255	1A	64.5982	0.00054937	0.168865	24.9759	0.323486	2.28209
47S103	AX-94943914	1B	101.223	1.08465e-05	0.266491	26.5771	0.203042	1.71887
47S103	AX-94546280	1B	36.2684	3.72459e-05	0.153034	26.0664	0.203042	-1.91819
47S103	AX-94850271	1B	100.31	0.000115007	0.162269	25.6053	0.274435	-2.61095
47S103	AX-94839474	1B	92.8716	0.000242175	0.182058	25.304	0.323486	1.56716
47S103	AX-94784779	1B	209.13	0.000375898	0.168865	25.1275	0.323486	2.40604
47S103	AX-94540531	1B	130.018	0.000441862	0.459103	25.0628	0.323486	-0.888949
47S103	AX-95630425	1B	169.662	0.000478398	0.170185	25.0311	0.323486	-2.36334
47S103	AX-95193073	1B	74.7118	0.000554886	0.163588	24.972	0.323486	1.92422
47S103	AX-94695814	1B	118.117	0.000578307	0.171504	24.9555	0.323486	2.28579
47S103	AX-94952466	1B	28.5613	0.000582611	0.174142	24.9525	0.323486	2.21834
47S103	AX-95225943	1B	330.196	0.000593085	0.424802	24.9455	0.323486	-2.01638
47S103	AX-95191102	1B	21.8433	0.000664865	0.28628	24.9	0.331105	2.22073
47S103	AX-95106524	1B	152.798	0.000949115	0.156992	24.7591	0.388798	-2.22274
47S103	AX-94451220	1D	80.038	0.000150387	0.175462	25.4965	0.318987	-2.24379
47S103	AX-94733734	1D	101.094	0.000255023	0.184697	25.2832	0.323486	2.19997
47S103	AX-94592866	1D	155.734	0.000315596	0.455145	25.1976	0.323486	-1.50276
47S103	AX-94454822	1D	247.514	0.000368211	0.114776	25.1357	0.323486	1.17992
47S103	AX-95239697	1D	126.672	0.000483236	0.168865	25.0271	0.323486	-2.38664
47S103	AX-94779479	1D	41.821	0.000529639	0.486807	24.9905	0.323486	-0.757139
47S103	AX-94857979	1D	138.208	0.000591493	0.162269	24.9465	0.323486	-2.16588
47S103	AX-94705602	1D	92.96	0.000820291	0.175462	24.8167	0.381936	1.94518
47S103	AX-94745860	2A	502.627	0.00089116	0.159631	24.784	0.386642	1.44298
47S103	AX-94433846	2B	759.748	0.000269983	0.263852	25.2603	0.323486	-1.16468
47S103	AX-95238626	2B	760.951	0.000450521	0.197889	25.055	0.323486	1.40667
47S103	AX-94868242	2B	761.989	0.000665132	0.48285	24.8999	0.331105	-0.709662
47S103	AX-95097760	2D	621.558	0.000639161	0.228232	24.9157	0.331105	0.891987
47S103	AX-94447808	3A	23.8313	0.000375895	0.104222	25.1275	0.323486	1.06284
47S103	AX-94679361	3A	410.124	0.000676432	0.171504	24.8932	0.331105	2.17132
47S103	AX-94781104	3A	556.359	0.000700473	0.141161	24.8793	0.334301	-1.84076
47S103	AX-94877000	3B	3.24047	2.60936e-05	0.424802	26.213	0.203042	-0.918542
47S103	AX-94443215	3B	605.448	5.31801e-05	0.408971	25.9201	0.203042	3.15759
47S103	AX-94430973	3B	18.8735	6.89353e-05	0.478892	25.8139	0.205216	0.766592
47S103	AX-95187242	3D	197.116	7.52493e-05	0.3219	25.7781	0.205216	1.13632
47S103	AX-94452589	3D	1.75459	0.000861634	0.411609	24.7973	0.386642	1.14804
47S103	AX-94393682	4B	612.343	0.000299878	0.352243	25.2181	0.323486	1.37526
47S103	AX-95108407	5B	170.636	0.000386828	0.391821	25.116	0.323486	1.75148
47S103	AX-94711773	6A	80.6948	0.000510165	0.19657	25.0054	0.323486	-0.890486
47S103	AX-94408662	6B	143.204	0.000873288	0.294195	24.792	0.386642	-0.793881
47S103	AX-94860553	6D	68.8688	4.75028e-05	0.126649	25.9664	0.203042	1.29901
47S103	AX-94634249	7D	47.4488	0.000336484	0.329815	25.1718	0.323486	-0.825798
46S119	AX-94387203	1A	533.325	0.000195667	0.48294	14.0983	0.690522	-0.916393
46S119	AX-94896097	1D	141.214	0.000512296	0.282152	13.6562	0.747758	-2.72234
46S119	AX-94488144	2A	81.7587	0.000644917	0.326772	13.5513	0.747758	1.32155
46S119	AX-94419836	3A	374.732	1.37388e-05	0.17979	15.3446	0.0874244	1.0494
46S119	AX-95193648	3A	0.563058	0.000606293	0.173228	13.5794	0.747758	-1.22879
46S119	AX-94702815	3B	542.735	5.16281e-06	0.220472	15.8122	0.0826286	-1.91787
46S119	AX-94904447	3B	3.23918	0.000289375	0.198163	13.9179	0.690522	-1.22964
46S119	AX-94701179	3B	542.898	0.000349601	0.426509	13.831	0.721306	-0.850647
46S119	AX-94486149	3B	3.22865	0.000389639	0.221785	13.7813	0.721306	0.99823
46S119	AX-94413176	3B	542.736	0.000453414	0.400262	13.7119	0.721306	0.819999
46S119	AX-95145923	3B	542.735	0.000928877	0.207349	13.3858	0.747758	-1.51376
46S119	AX-94581339	3B	3.90424	0.00098813	0.389764	13.3578	0.747758	-1.11561
46S119	AX-94452589	3D	1.75459	0.00041624	0.410761	13.7511	0.721306	1.13686
46S119	AX-94829982	3D	10.518	0.000955634	0.388451	13.3729	0.747758	-1.02063
46S119	AX-94541083	4D	226.256	8.65675e-06	0.143045	15.5647	0.0826286	1.76885
46S119	AX-95070314	4D	474.013	0.000783931	0.44357	13.4626	0.747758	-2.24431
46S119	AX-95145565	5B	45.2377	6.47728e-05	0.173228	14.6127	0.309128	-1.3108
46S119	AX-94706157	5B	38.3563	0.000219361	0.301837	14.0455	0.690522	1.356
46S119	AX-94870094	5B	208.441	0.000285498	0.385827	13.9241	0.690522	1.49009
46S119	AX-94657428	5D	559.835	0.000630737	0.178478	13.5614	0.747758	1.02644
46S119	AX-95228656	7B	659.651	0.000988661	0.152231	13.3576	0.747758	0.928363
46S119	AX-94813540	7D	617.645	0.000982376	0.316273	13.3605	0.747758	0.636844
110S119	AX-95008533	1A	497.518	0.000816856	0.275	6.40831	0.990716	0.579745
110S119	AX-95144598	1B	640.64	0.000426021	0.209211	6.72979	0.990716	-0.483712
110S119	AX-94664333	6B	716.01	8.67857e-05	0.139474	7.52737	0.990716	0.668754
110S119	AX-95168269	6B	640.584	0.000316715	0.148684	6.87719	0.990716	0.688644
110S119	AX-95226309	6D	460.573	0.000293211	0.151316	6.91563	0.990716	0.685293
110S119	AX-94633926	6D	369.66	0.000793806	0.292105	6.42238	0.990716	-0.423065
110S119	AX-94849575	6D	463.446	0.000820185	0.351316	6.40631	0.990716	0.645752
110S119	AX-94599554	7A	15.6895	0.0009822	0.482895	6.31785	0.990716	0.391918
110S119	AX-94541297	7B	598.014	0.000657389	0.219737	6.51522	0.990716	0.455563
110S119	AX-95168089	7D	48.2104	0.000468525	0.380263	6.68263	0.990716	0.881248
238S119	AX-95153545	1A	541.981	0.00037786	0.212042	6.67593	0.956836	0.567359
238S119	AX-94508777	1A	520.584	0.000403955	0.489529	6.6429	0.956836	-0.43483
238S119	AX-94742429	2D	73.8253	0.000461609	0.162304	6.57702	0.956836	-1.23676
238S119	AX-94935650	2D	593.271	0.000889086	0.126963	6.25515	0.989951	0.673336
238S119	AX-94612613	4A	196.609	0.000501224	0.188482	6.53642	0.956836	-0.782805
238S119	AX-94781623	5A	552.527	0.000266344	0.267016	6.84938	0.956836	0.952497
238S119	AX-94432091	5B	43.9675	0.000710714	0.267016	6.36475	0.989951	0.481689
238S119	AX-95244380	5D	344.496	0.000200661	0.160995	6.99039	0.956836	-0.682075
238S119	AX-94576528	7A	94.7892	0.00043692	0.350785	6.60415	0.956836	0.887378
238S119	AX-94968514	7A	92.8929	0.000804675	0.126963	6.30393	0.989951	-0.878917
238S119	AX-94497928	7A	36.5447	0.000913805	0.315445	6.24175	0.989951	-0.707995
238S119	AX-95244644	7B	44.8785	0.000235471	0.278796	6.91067	0.956836	-0.512699
238S119	AX-95136716	7B	42.0303	0.000239875	0.221204	6.90144	0.956836	0.573957
238S119	AX-95094981	7B	42.0319	0.000610572	0.217277	6.4393	0.989951	-0.502806
238S119	AX-94885200	7B	57.4605	0.000805779	0.181937	6.30325	0.989951	-0.847697
238S119	AX-95684911	7B	43.8821	0.000832	0.248691	6.28759	0.989951	0.483038
238S119	AX-94551572	7D	164.639	0.000404013	0.346859	6.64283	0.956836	-1.03784
