# Supplementary material for: Identification of QTLs/Defense Genes Effective at Seedling Stage Against Prevailing Races of Wheat Stripe Rust in India
Source: Front Genet. 2020 Nov 27;11:572975. doi: 10.3389/fgene.2020.572975 (PMC7728992; doi:10.3389/fgene.2020.572975)
Supplement: Supplementary Table 4 — List of significant MTAs associated to four pathotypes for year 2019. [file Table_4.xlsx]

## Sheet: Sheet1
Table S4: List of significant MTAs associated to various stripe rust pathotypes for year 2019
Pathotype	SNP	Chromosome	Position(Mb)	P-value	maf	R-square(%)	FDR_Adjusted_P-values	Allelic effect
47S103	AX-94757616	1A	64.5965	0.00013806	0.173684	32.0554	0.114871	-2.57318
47S103	AX-94433809	1A	64.5964	0.000167229	0.168421	31.9848	0.114871	2.64099
47S103	AX-94531255	1A	64.5982	0.000167229	0.168421	31.9848	0.114871	2.64099
47S103	AX-94475294	1A	177.837	0.000186537	0.168421	31.9446	0.114871	-2.30351
47S103	AX-94580006	1A	131.52	0.000194381	0.188158	31.9295	0.115961	-1.98581
47S103	AX-94405392	1A	222.349	0.000268062	0.107895	31.8116	0.118062	-2.81004
47S103	AX-95255893	1A	147.679	0.000296856	0.171053	31.7743	0.118062	2.4979
47S103	AX-94805209	1A	84.0146	0.000400568	0.157895	31.665	0.139034	2.45348
47S103	AX-94665889	1A	151.778	0.000491468	0.171053	31.5907	0.142153	-2.45124
47S103	AX-95006054	1A	63.0511	0.000616201	0.165789	31.5088	0.158963	-2.38082
47S103	AX-94523894	1A	47.791	0.00067211	0.178947	31.4774	0.162193	1.94975
47S103	AX-94445757	1A	155.843	0.000691114	0.171053	31.4673	0.162193	-2.34301
47S103	AX-94660066	1A	132.785	0.00072111	0.160526	31.452	0.162193	-2.36423
47S103	AX-94746239	1A	49.2525	0.000850263	0.171053	31.3926	0.17643	-2.02843
47S103	AX-94845322	1A	82.948	0.000862505	0.167105	31.3874	0.177045	-2.45588
47S103	AX-94850271	1B	100.31	6.08261e-06	0.161842	33.2266	0.114871	-3.26017
47S103	AX-94540531	1B	130.018	2.2395e-05	0.459211	32.7333	0.114871	-1.09399
47S103	AX-94839474	1B	92.8716	2.77998e-05	0.181579	32.652	0.114871	1.82102
47S103	AX-94784779	1B	209.13	4.29484e-05	0.168421	32.4891	0.114871	2.95397
47S103	AX-94943914	1B	101.223	5.2103e-05	0.265789	32.4169	0.114871	1.60058
47S103	AX-95630425	1B	169.662	0.000112827	0.169737	32.13	0.114871	-2.79013
47S103	AX-94952466	1B	28.5613	0.00011493	0.173684	32.1232	0.114871	2.63052
47S103	AX-95106524	1B	152.798	0.000128287	0.156579	32.0825	0.114871	-2.74549
47S103	AX-94668775	1B	9.07079	0.000151757	0.169737	32.0205	0.114871	2.51998
47S103	AX-94546280	1B	36.2684	0.000152983	0.153947	32.0176	0.114871	-1.74924
47S103	AX-94695814	1B	118.117	0.000181828	0.171053	31.954	0.114871	2.64608
47S103	AX-94645208	1B	106.682	0.000205679	0.168421	31.9087	0.118062	2.60876
47S103	AX-95166675	1B	109.729	0.000216229	0.176316	31.8904	0.118062	2.44078
47S103	AX-94686193	1B	69.8268	0.000249366	0.169737	31.8381	0.118062	2.54601
47S103	AX-94960156	1B	41.0923	0.000285716	0.164474	31.7883	0.118062	-2.69357
47S103	AX-95144799	1B	167.109	0.000328707	0.180263	31.7371	0.127556	-2.17203
47S103	AX-94958411	1B	106.684	0.000379585	0.160526	31.6846	0.136722	2.45376
47S103	AX-94588315	1B	125.85	0.000436969	0.427632	31.6334	0.141118	0.901524
47S103	AX-95191102	1B	21.8433	0.00048918	0.285526	31.5924	0.142153	2.3031
47S103	AX-95660836	1B	162.781	0.000510873	0.165789	31.5767	0.142431	-2.48859
47S103	AX-94820715	1B	8.67673	0.000517845	0.155263	31.5717	0.142431	2.40918
47S103	AX-95161958	1B	96.5934	0.00064221	0.161842	31.4938	0.161313	-2.3887
47S103	AX-94747860	1B	155.739	0.000652962	0.171053	31.4878	0.161884	2.33608
47S103	AX-94665744	1B	542.928	0.000707986	0.164474	31.4586	0.162193	-1.00086
47S103	AX-95202673	1B	169.662	0.000722179	0.175	31.4514	0.162193	-2.10989
47S103	AX-95086704	1B	145.456	0.000811379	0.163158	31.4094	0.174276	-2.4979
47S103	AX-95216912	1B	185.549	0.000817656	0.171053	31.4067	0.174276	2.36244
47S103	AX-94717358	1B	156.265	0.000821626	0.169737	31.4049	0.174276	2.38958
47S103	AX-94798980	1B	127.977	0.000875556	0.5	31.382	0.177812	-0.892954
47S103	AX-95215734	1B	121.778	0.000953684	0.155263	31.3513	0.187689	2.29668
47S103	AX-95630584	1B	123.343	0.000964784	0.159211	31.3471	0.187936	-2.3414
47S103	AX-94733734	1D	101.094	5.1696e-05	0.184211	32.4199	0.114871	2.56034
47S103	AX-94705602	1D	92.96	6.82582e-05	0.175	32.3164	0.114871	2.40258
47S103	AX-94640367	1D	110.335	0.000127384	0.167105	32.0851	0.114871	-2.75402
47S103	AX-94911435	1D	403.721	0.000130953	0.132895	32.0749	0.114871	-1.28199
47S103	AX-95239697	1D	126.672	0.000169438	0.168421	31.98	0.114871	-2.74696
47S103	AX-94427307	1D	91.2325	0.000257738	0.169737	31.826	0.118062	2.35236
47S103	AX-94857979	1D	138.208	0.000261163	0.161842	31.8212	0.118062	-2.40669
47S103	AX-94451220	1D	80.038	0.00028953	0.175	31.7834	0.118062	-2.23941
47S103	AX-94463910	1D	45.4893	0.000334091	0.156579	31.7312	0.127556	2.38952
47S103	AX-94505686	1D	80.4458	0.000393641	0.168421	31.6714	0.139034	-2.45736
47S103	AX-94592866	1D	155.734	0.00042644	0.453947	31.6423	0.141118	-1.49464
47S103	AX-94454822	1D	247.514	0.000440199	0.114474	31.6307	0.141118	1.19233
47S103	AX-95096526	1D	70.5716	0.000450927	0.163158	31.622	0.141118	-2.60055
47S103	AX-94736551	1D	137.635	0.000462387	0.175	31.6129	0.142153	2.36705
47S103	AX-94461779	1D	121.243	0.000479288	0.160526	31.5998	0.142153	2.44588
47S103	AX-94951140	1D	19.0129	0.000515029	0.181579	31.5737	0.142431	-2.04183
47S103	AX-94797832	1D	64.4175	0.000548662	0.167105	31.5508	0.147521	-2.3777
47S103	AX-94766574	1D	124.333	0.000558734	0.189474	31.5442	0.148142	1.80559
47S103	AX-94944352	1D	403.729	0.000798034	0.151316	31.4154	0.174276	1.03865
47S103	AX-95174135	2A	591.622	0.000358202	0.193421	31.7057	0.13408	-1.55743
47S103	AX-94427885	2B	748.974	7.15211e-05	0.340789	32.299	0.114871	-0.798844
47S103	AX-94626984	2B	748.721	0.000106809	0.251316	32.1503	0.114871	1.47679
47S103	AX-94868242	2B	761.989	0.0001759	0.484211	31.9662	0.114871	-0.787954
47S103	AX-95238626	2B	760.951	0.000183497	0.198684	31.9506	0.114871	1.51924
47S103	AX-94462701	2B	760.884	0.00023857	0.328947	31.8543	0.118062	-0.886819
47S103	AX-94490490	2B	759.818	0.000254291	0.376316	31.8309	0.118062	-0.840963
47S103	AX-94497849	2B	761.982	0.000263911	0.314474	31.8173	0.118062	1.53211
47S103	AX-94433846	2B	759.748	0.000277248	0.263158	31.7993	0.118062	-1.16495
47S103	AX-95142963	2B	760.89	0.000476999	0.385526	31.6016	0.142153	-0.805122
47S103	AX-94750116	2B	756.604	0.000713625	0.297368	31.4557	0.162193	-0.913379
47S103	AX-94957514	2B	759.173	0.000988605	0.185526	31.3384	0.189641	1.33062
47S103	AX-95166280	2D	621.025	0.000291252	0.2	31.7813	0.118062	1.34433
47S103	AX-95007159	2D	619.599	0.000640607	0.471053	31.4947	0.161313	0.871125
47S103	AX-94791376	2D	620.541	0.000927041	0.326316	31.3615	0.184346	0.824881
47S103	AX-94679361	3A	410.124	7.96136e-05	0.171053	32.2592	0.114871	2.66758
47S103	AX-94425459	3A	650.008	0.000834577	0.130263	31.3993	0.175078	1.09371
47S103	AX-94877000	3B	3.24047	4.28724e-05	0.422368	32.4897	0.114871	-0.904633
47S103	AX-94430973	3B	18.8735	5.69394e-05	0.482895	32.3839	0.114871	0.780748
47S103	AX-94443215	3B	605.448	9.97657e-05	0.409211	32.1755	0.114871	3.04074
47S103	AX-94957517	3B	675.043	0.000907006	0.155263	31.3693	0.18226	1.06265
47S103	AX-95195460	3D	169.427	0.000176811	0.147368	31.9643	0.114871	-2.29158
47S103	AX-95187242	3D	197.116	0.000522273	0.319737	31.5687	0.142431	0.987969
47S103	AX-94853722	4B	623.066	7.18265e-05	0.410526	32.2974	0.114871	-1.2569
47S103	AX-94393682	4B	612.343	0.000663727	0.352632	31.4819	0.162193	1.2979
47S103	AX-94793054	5A	590.604	0.000450112	0.321053	31.6226	0.141118	0.842001
47S103	AX-95108407	5B	170.636	0.000378252	0.390789	31.6859	0.136722	1.77114
47S103	AX-94715923	5B	577.302	0.00073326	0.317105	31.4459	0.162767	0.819497
47S103	AX-94768723	5D	556.407	0.000423456	0.171053	31.6448	0.141118	2.49195
47S103	AX-94435350	5D	25.2818	0.000604686	0.153947	31.5156	0.158129	-1.99432
47S103	AX-94515787	6A	64.2598	0.000220584	0.192105	31.883	0.118062	2.19862
47S103	AX-94860553	6D	68.8688	8.22138e-05	0.126316	32.2472	0.114871	1.27331
47S103	AX-94631117	7A	114.027	0.000682921	0.238158	31.4716	0.162193	1.11929
47S103	AX-94634249	7D	47.4488	0.000242865	0.331579	31.8478	0.118062	-0.839457
46S119	AX-94749766	1A	533.148	0.000287877	0.224734	11.7979	0.966116	1.6514
46S119	AX-94387203	1A	533.325	0.000391135	0.482713	11.6517	0.966116	-1.04688
46S119	AX-94733147	1A	337.776	0.000495087	0.329787	11.5396	0.966116	-1.17055
46S119	AX-95141299	1B	588.498	0.000828175	0.49867	11.2964	0.966116	-0.903667
46S119	AX-94488144	2A	81.7587	0.000447565	0.325798	11.5876	0.966116	1.61491
46S119	AX-94559775	2D	552.141	0.00095405	0.182181	11.2298	0.966116	0.93766
46S119	AX-94419836	3A	374.732	0.000120992	0.179521	12.2147	0.76991	1.14044
46S119	AX-94702815	3B	542.735	1.6126e-05	0.218085	13.1995	0.307845	-2.12189
46S119	AX-94701179	3B	542.898	8.83918e-05	0.421543	12.3667	0.76991	-1.10097
46S119	AX-94413176	3B	542.736	0.000585611	0.396277	11.46	0.966116	0.948619
46S119	AX-95145923	3B	542.735	0.00078579	0.204787	11.3211	0.966116	-1.80212
46S119	AX-94541083	4D	226.256	0.000183569	0.142287	12.0137	0.876085	1.78731
46S119	AX-95653554	5B	321.218	0.000406552	0.261968	11.6333	0.966116	1.63018
46S119	AX-95145565	5B	45.2377	0.000921679	0.167553	11.246	0.966116	-1.33241
46S119	AX-94859969	6D	462.858	0.000859278	0.263298	11.279	0.966116	0.914674
46S119	AX-94997278	7D	74.4671	0.000548499	0.416223	11.4911	0.966116	1.76781
46S119	AX-94813540	7D	617.645	0.00067438	0.316489	11.3933	0.966116	0.789512
110S119	AX-95144598	1B	640.64	0.000414617	0.206117	6.94809	0.978644	-0.518353
110S119	AX-94693694	1D	20.5176	0.000342742	0.142287	7.04359	0.978644	0.644568
110S119	AX-94525991	1D	20.0512	0.000363996	0.182181	7.01338	0.978644	0.59025
110S119	AX-95191909	1D	19.8764	0.000435019	0.200798	6.92403	0.978644	-0.606882
110S119	AX-95148952	2A	14.8118	0.000898865	0.167553	6.56262	0.978644	0.698561
110S119	AX-94787319	2B	4.64694	0.000717077	0.484043	6.67472	0.978644	0.678015
110S119	AX-94724892	2D	15.1151	0.000798533	0.246011	6.62129	0.978644	0.529918
110S119	AX-94425851	4A	562.407	0.000368803	0.215426	7.00679	0.978644	-0.618036
110S119	AX-95023447	5D	395.682	0.000522153	0.168883	6.83275	0.978644	0.897347
110S119	AX-94989376	6A	221.878	0.000468642	0.19016	6.88678	0.978644	-0.897571
110S119	AX-95162437	6B	613.306	0.000424603	0.24867	6.93617	0.978644	0.848011
110S119	AX-94902398	7B	586.964	0.000658481	0.351064	6.71711	0.978644	-0.459482
110S119	AX-94878859	7D	16.7049	9.14736e-05	0.449468	7.71266	0.978644	0.549051
238S119	AX-95153545	1A	541.981	3.68788e-05	0.211842	8.46288	0.352008	0.727667
238S119	AX-94381637	1A	542.868	0.000195467	0.159211	7.62334	0.643118	-0.802906
238S119	AX-95229302	1B	608.466	0.000232667	0.181579	7.53658	0.643118	-0.694091
238S119	AX-94850928	1B	608.531	0.000332851	0.181579	7.35886	0.643118	-0.673056
238S119	AX-94525914	1B	610.166	0.00038537	0.190789	7.28639	0.643118	-0.640875
238S119	AX-94395297	1B	10.1116	0.000427071	0.406579	7.23565	0.643118	0.648292
238S119	AX-95243592	1B	606.84	0.000437954	0.165789	7.22324	0.643118	-0.686629
238S119	AX-94525416	1D	445.786	0.000240284	0.202632	7.52056	0.643118	-0.65481
238S119	AX-95160270	2A	678.143	0.000231004	0.111842	7.54015	0.643118	-1.23767
238S119	AX-94663687	2A	721.455	0.000738995	0.198684	6.96613	0.838492	-0.985432
238S119	AX-94483726	2B	651.932	0.000393629	0.125	7.27591	0.643118	-0.72224
238S119	AX-94935799	2B	717.488	0.000746692	0.101316	6.96106	0.838492	0.835799
238S119	AX-94884111	2D	381.294	0.000178433	0.163158	7.66882	0.643118	-0.762354
238S119	AX-94935650	2D	593.271	0.000406198	0.127632	7.26039	0.643118	0.78946
238S119	AX-94948233	4D	211.032	0.000665356	0.339474	7.01756	0.838492	-0.625142
238S119	AX-95244380	5D	344.496	9.0502e-06	0.160526	9.18146	0.172768	-0.900712
238S119	AX-94532327	6B	565.216	0.000744503	0.223684	6.9625	0.838492	-1.54236
